# Supplementary material for: High Resolution Consensus Mapping of Quantitative Trait Loci for Fiber Strength, Length and Micronaire on Chromosome 25 of the Upland Cotton (Gossypium hirsutum L.)
Source: PLoS One. 2015 Aug 11;10(8):e0135430. doi: 10.1371/journal.pone.0135430 (PMC4532425; doi:10.1371/journal.pone.0135430)
Supplement: S1 Table — (XLSX) [file pone.0135430.s001.xlsx]

## Sheet: SSR Markers
Name	Forward-Primer	Reverse-Primer
SWU19999	CTTCTGCTGGGATTTCGACT	ACCCCCAAAAGAAAGGAACT
SWU19721	GCTTCCATTATTCTGCTCCC	GGGTTTTTGGAATGAGGAGA
SWU19979	CAACTGCCCTTCCAACCTAT	TTGGTGCTCAAGCTGTCCTA
SWU19607	CGGCTTTGTTAAGAGTGTCAG	TCCTCCTCCTCATCTTCTTTTC
SWU19711	CGGTTTTAGGAAAAGTGGGA	AACTAAAAGGTGGGGATGGA
SWU19179	GGTTTCCGTTTCTGACAGGT	CAATTGCCCTCATCCCAT
SWU19320	TTTCGTTCTCAGATTGTCGC	CATGGTTGAAGACCCACTTG
SWU19568	GCAAGTGCAATTTAACACGG	CCGAATGTGTGCTACAACCT
SWU19247	CGTGTGAGCAGCATCAAGTA	ACACAATTTGGCACCACAAC
SWU19244	CTCACAGTGTTACATGCACTAGG	TCAGGAAATCCAAGAGAGCA
SWU19242	GCAGTGCATCACATATCTTGG	ATCCACAGGTGACCCACTTT
SWU19198	GCAGCTGTCACCTGTTTGTT	AGAGGAAGCTTCGTTTGGTT
SWU19199	TCATCAACGCTGCAAGTATG	CCTCACCGAACTTCTCCTTC
SWU19259	GGGTCGATGGAATTTTGTCT	GGCATACATTGGTGTCTTTAGC
SWU19235	GAAGCTGGATGGGATCAAAG	TGTAGATCAATCACGGTCCC
SWU19175	ATTTGGTCACACCCACACAG	ATATCCCTATGGACCCCCTC
SWU19139	CTGTTACATTTGCTGGTGTGAG	GGAATTTAGCCCCTCTACTTTC
SWU19140	AGTTCAACGGTTCAAAACGG	AGCAACAGAAAACAGGGAGA
SWU19120	AGTGGGGCTTGATAATTCCT	GAGAAGCCCATACAACAGTGAG
SWU19106	GCTCGAATCTTTGTGTCTGG	CTTATCAACCACATGTGCCG
SWU19062	CCAGAAGCTTGTCATCTCCA	AAGTAGTCCAAGCAGGGCAT
SWU19071	CACGCTTTGTAGGATCGTTG	CGCTTCAACACACTCGAATC
SWU19068	GGGTAGAGTTTTTGCTGCTT	TCCTAGCTCCGTCACTTATATC
SWU19060	GCCGTCAATCAAAGCTAACA	AAGGGGCTATATCGTCATCG
SWU19048	GTCTTCTTCGCCATCCATCT	CAGCGAGTGTCAAGCTCTTT
SWU19044	GCCACGTGTCTCTCGTCTTA	GGGACTTGAGCAGATTTCAA
SWU19042	GCAGGTTCTTGTTGTAGGTTTG	CATCACGAGGGTTCTGTAGATT
SWU19041	TCTTCTTGGGAGACCACAAA	GGCAACACACAGCATGAAAT
SWU19010	CTCATTTCGTGAGTGCCATC	GGCAGTGATTTGCTCCTACA
SWU19017	CTGTGGCTCCGGTTAAAGAT	CCCAAATTAAAGACGGGTGA
SWU19008	CTGCAACACAAGCAAACAAC	TGGAACCATCAGTTTGGATG
NBRI-1529	AAAATTCCGGTGAACACGAC	CTGAGAAAAGAACCCCACCC
NBRI-1246	GATGCATTGATTTGAGGGTG	TAAAATCTTGATACATATCCCAGGC
DOW036	ATAAGCCCATTCAACTAGGATAAGG	GAATAGAGCGTCAATAATAGGTCAAAC
SHH82087	TGGAACCTCCTTCGGTACAC	GGCTGAATTCATCACTGCAA
SHH90056	TTGTGCTTTGCTTCACTGTAA	TGTACGTTTGATGCATTACTTCTTT
ICR010393	ATTGAGGCTGAATTGGATGC	GCTCATTGAACCCTCGTTTC
ICR010391	GAACCTATCAGAATCAAACAAATGAA	AGTTGGTTTAAGATTGCATCAAG
ICR010358	ATGAGGTGGTTGATTCTCGG	GCTTCTTGGGTCATTGGTGA
