# Supplementary material for: High Resolution Consensus Mapping of Quantitative Trait Loci for Fiber Strength, Length and Micronaire on Chromosome 25 of the Upland Cotton (Gossypium hirsutum L.)
Source: PLoS One. 2015 Aug 11;10(8):e0135430. doi: 10.1371/journal.pone.0135430 (PMC4532425; doi:10.1371/journal.pone.0135430)
Supplement: S2 Table — (XLSX) [file pone.0135430.s002.xlsx]

## Sheet: Sheet1
>CRI-SNP134168
CTTTGCAAAACACCGTGCTCTTGAATCAAGAAACCAAAACACCATTTATTTAGCTCCAAAACCTTAGAGTAATCATGTAAXXXXXXXXXXTTTGAGATTGAATGTAAATGATACCTCTAAAACGAGTAAAAAAAAATAAATCCTTATGTAAGTTTATGGTTTAGCTAAAT
CTTTGCAAAACACCGTGCTCTTGAATCAAGAAACCAAAACACCATTTATTTAGCTCCAAAACCTTAGAGTAATCATGTAAXXXXXXXXXXTTTTGAGATTGAATGTAAATGATACCTCTAAAACGAGTAAAAAAAATAAATCCTTATGTAAGTTTATGGTTTAGCTAAAT
>CRI-SNP136807
CTTTTCATAATTTAATTATTAATAATTATTTAACCCAAAATAAATTGGACTAAAATAAAAAAATTAATTATATTATGAATXXXXXXXXXXAGTACAATTTATTTATTTTATAATTATATTATATTTTTCAATAAAATTATTACGAAATTTGCATAAATTTGAGTTAAAAA
CTTTTCATAATTTAATTATTAATAATTATTTAACCCAAAATAAATTGGACTAAAATAAAAAAATTAATTATATTATGAATXXXXXXXXXXGTACAATTTATTTATTTTATAATTATATTATATTTTTCAATAAAATTATTACGAAATTTGCATAAATTTGAGTTAAAAAA
>CRI-SNP97844
CCACATGATCTAGGCTGACAAATAGCTTAATAACTGACCAAATACATCTTTTGTCGACCCTCAAAGGACTCCCCAAATAAXXXXXXXXXXCCAAGATTCTGAACCTTATGAAAACCAAGAATTCTACTCAACTACTCTTCAATTTCATCATCTATTCTTTTGGAAAAGTA
CCACATGATCTAGGCTGACAAATAGCTTAATAACTGACCAAATACGTCTTTTGTCGACCCTCAAAGGACTCCCCAAATAAXXXXXXXXXXCCAAGATTCTGAACCTTATGAAAACCAAGAATTCTACTCAACTACTCTTCAATTTCATCATCTATTCTTTTGGAAAAGTA
>CRI-SNP93549
TAATTGTTGAGTTTTGCAATCTGCAATACCCTTTCATTGTCCATAATTAATGCAATAAAAGTAAATAAATACATAAAACAXXXXXXXXXXAAGATTAAATATATTTAAGTTATTCTAGCAACAGCTCTAATTTGCTTTTCATGTAATTTGATGGGGAAATTAATTAGTAC
TAATTGTTGAGTTTTGCAATCTGCAATACCCTTTCATTGTCCATAATTAATGCAATAAAAGTAAATAAATACATAAAACAXXXXXXXXXXAAGATTAAATATATTTAAGTTATTCTAGCAACAGCTCTAATTTGCTTTTCATGTAATTTGATGGGAAAATTAATTAGTAC
>CRI-SNP145970
ATCACGAATTCAATATCTGCAAATTTCACAAGTTTGATAGAGGGAGAATTTTAAGGGTTTTAAAATTTTCTATAGATGGGXXXXXXXXXXGATTTCGTTCAGTGTCGCGGCATGTGACATTCGTGTCGCGACATGAAAAGCAATTTTTGATCAAATTTATTTTTGTAATT
ATCACGAATTCAATATCTGCAAATTTCACAAGTTTGATAGAGGGAGAATTTTAAGGGTTTTAAAATTTTCTATAGATGGGXXXXXXXXXXGATTTCGTTCAGTGTCGCGGCATGTGACATTCGTGTCGTGACATGAAAAGCAATTTTTGATCAAATTTATTTTTGTAATT
>CRI-SNP56440
AATGCCTTTTGTGTGATAGGAAAATTTGGCATGAAATGAACTTGAAAAGATGAGATTTTTATCATTTTAAAGATAAGTATXXXXXXXXXXCTATGGATTTTTCACCAGTAATTTTAAAACTTTAAATTTTTGTTAGGTCCCGTGTTCGAGTACCAGAGGGGACGATATGG
AATGCCTTTTGTGTGATAGGAAAATTTGGCATGAAATGAACTTGAAAAGATGAGATTTTTATCATTTTAAAGATAAGTATXXXXXXXXXXCTATGGATTTTTCACCAGTAATTTTAAAACTTTAAATTTTTGTTAGGTCCCGTGTTCGAGTACCAGAGGGGATGATATGG
>CRI-SNP197128
TAAAAAAAATTTTTGGTGAAAGCTTTGTATAATTTGCAGAATTAAACTTTTAATAAAACATTAAAATAAAGTATAAGCCTXXXXXXXXXXGTTCAAAATAACTTAGTGAGTTCCATAAAGATCTTAAGCAAAATACTAATAGCACAATCCAATCTTTCAAGAAATCACTC
TAAAAAAAATTTTGGTGAAAACTTTGTATAATTTGCAGAATTAAACTTTTAATAAAACATTAAAATAAAGTATAAGCCTAXXXXXXXXXXGTTCAAAATAACTTAGTGAGTTCCATAAAGATCTTAAGCAAAATACTAATAGCACAATCCAATCTTTCAAGAAATCACTC
>CRI-SNP176340
TTAATTTTGCTTTTGTCTCAAATTTAGTCCCTATGAGATAAAAGATCATAAATAGCTCAAATTAGCAAGATCATACTCAGXXXXXXXXXXTCTTGAGTAGTCTCCAATCTCAGAGTATAATCATCAAAATAAGAAATTCAAATCCAAATACGAAAATGAAAAATGAAAAT
TTAATTTTGCTTTTGTCTCAAATTTAGTCCCTATGAGATAAAAGATCATAAATAGCTCAAATTAGCAAGATCATACTCAGXXXXXXXXXXGTTCTTGAGTAGTCTCCAATCTCAGAGTATAATCATCAAAATAAGAAATTCAAATCCATACGAAAATGAAAAATGAAAAT
>CRI-SNP58418
TAAAATATGCCACATGATTTGAAAATAAATTGTCCGAATCTCCCTTCTCCAAAAATGGAGTTCTTCACGTCGAAGAAGAAXXXXXXXXXXTAATCCTTTTCAATTAATTAACCATTTAAACGTCAAAATTTCTTGACGAAACTTTAATACGACCTTAATAACACTCCATA
CAAAATATGCCACATGATTTGAAAATAAATTGTCCGAATCTCCCTTCTCCAAAAATGGAGTTCTTCACGTCGAAGAAGAAXXXXXXXXXXTAATCCTTTTCAATTAATTAACCATTTAAACGTCAAAATTTCTTGACGAAACTTTAATACGACCTTAATAACACTCCATA
>CRI-SNP70755
CTTTTTTACAGTCTCTGTGGGTACGATAACTCGACATTTACTTGTCACTTTATTACTTGTTGCGATTGTGTACACTTGCAXXXXXXXXXXATTCTTTCTACTTCAGTCGAATCATTCCCTAGCTCCGAGAATGTGTCTCGTAACCAGCTTATCTCAATCCGACCTCCGTA
CTTTTTTACAGTCTCTGTGGGTACGATAACTCGACATTTACTTGTAACTTTATTACTTGTTGCGATTGTGTACACTTGCAXXXXXXXXXXATTCTTTCTACTTCAGTCGAATCATTCCCTAGCTCCGAGAATGTGTCTCGTAACCAGCTTATCTCAATCCGACCTCCGTA
>CRI-SNP176298
TTGACTATTCAATGATTATATGATCGACTATTATGAGTTCTCTTAAAACCTTTAAGACTTTTGCTCAGTTCCCTTTATTTXXXXXXXXXXGGTGAAGATGGTGTCGGATGACGACAAATGAGTCAAAAGAAAGACAATGACTAGGTTTCTCATAGAAAGAGAAAAGACAT
TTGACTATTCAATGATTATATGATCGACTATTATGAGTTCTCTTAAAACCTTTAAGACTTTTGCTCAGTTCCCTTTATTTXXXXXXXXXXGGTGAAGATGGTGTCGGATGATGACAATTGAGTCAAAAGAAAGACAATGACTAGGTTTCTCATAGAAAGAGAAAAGACAT
>CRI-SNP79666
TACCTTACATATACAGTCCCTGTGGAGACGATACCCTTACTCACTACTTTATTACTTGCTGACAAATTTGTACACTTGCAXXXXXXXXXXCATTTATGTCTCTATCTTTTGGGAGTTATCCGCTCTGATGCCAAACACAAGGCATCTCCCTAATTAGACTTGATAGAAGA
TACCTTACATATACAGTCCCTGTGGAGACGATACCCTTACTCACTACTTTATTACTTGCTGACAAATTTGTACACTTGCAXXXXXXXXXXACATTTATGTCTCTATCTTTTGGGAGTTATCCGCTCTGATGCCAAACACAAGCATCTCCTTAATTAGACTTGATAGAAGA
>CRI-SNP73050
AATAATGTTTGCTTTTTAAAAGCTAGTGGCGTTTTTTGTTAACGCCGCTAAAGGACATGATCTTTAGCGACGTTCGAGATXXXXXXXXXXGCGATGTTTATAGCAGCATTTTTTGCGGCGCTTGTGAAAGCGCTGCAAATAGTTTTAGCGGCGCATAAAAATACCGCTAT
AATAATGTTTGATTTTTAAAAGCTAGTGGCGTTTTTTGTTAACGTCGCTAAAGGACATGATCTTTAGCGACGTTTGAGATXXXXXXXXXXGCGATGTTTATAGCAGCATTTTTTGCGGCGCTTGTGAAAGCGCTGCAAATAGTTTTAGCGGCGCAGAAAAACACCGCTAT
>CRI-SNP121304
TTTTAAGTAATTAACTAGAGCAAGGAAATTGCATGTATTGGGGGATGAAAACGTAATTAAACTGTGAAAACACATCGTACXXXXXXXXXXCAATAAAAATAAAAAAAAAAGAGATTTGGAATTTCTAATTTGGTTATTAAAAAGGAGAAATGGGAATGATGTGAGGTCCA
TTTTAAGTAATTAACTAGAGAAAGGAAATTGCATGTGTTGGGGGATGAAAACGTAATTAAACTGTCAAAACACATCGTACXXXXXXXXXXGACAATAAAAATAAAAAAAAGAGATTTGGAATTTCTAATTTGGTTATTAAAAAGGAGAAATGGGAATGATGTGAGGTCCA
>CRI-SNP182632
TAGAGAAATAACTCAATTTTTAAGAGAAAAAGAGAAAACGCGTCCTACTGAACGCATTTTCTATTGAGGTGGCTGAAAGCXXXXXXXXXXACAATTGCATTTGTGTTTGAGGTAAACATTGTGATAGCTTAAAGGTATATTTGAGTTAACAGTGATGCTATAGTGCTTGG
TAGAGAAATAACTCAATTTTTAAGAGAAAAAGAGAAAACGCGTCCTACTGAACGCATTTTCTATTGAGGTGGCTGAAAGCXXXXXXXXXXACAATTGCATTTGTGTTTGAGGTAAACATTGTGATAGCTTAAAGGTATATTTGAGTTAACAGTGATGTTATAGTGCTTGG
>CRI-SNP176765
AAAAAAGAGTAAAGGATCACCTCTAAAATGCCTTTTTAATTTCTGATGTTCATAAAAAAAGAGAGTTTTACAAGCATTAGXXXXXXXXXXTTGCCTGGGCTTATTTTGTTGGGTTACGGGTTTTGGTCTGGGTTGATTTGAATTAGGCTTTGTAATTAAGTTTAGGTATT
AAAAAAGAGTAAAGGATCACCTCTAAAATGCCTTTTTAATTTCTGATGTTCATAAAAAAAGAGAGTTTTACAAGCATTAGXXXXXXXXXXTTGCCTGGGCTTATTTTGTTGGGTTACGGGTTTTGGTCTGGGTTGATTTGAATTAGGCTTTGTAATTAAGTTTGGGTATT
>SLAF11216
GGGATCTGTGAGTGGGTGTACGAGGTTGCTGTGTCATAGAXXXXXXXXXXTGAGAATTCGAGTTGCAAAAGATGAAAGAAATAGAATCAA
GGGATCTGTGAGTGGGTGTACGAGGTTGATGTGTCATAGAXXXXXXXXXXTGAGAATTCGAGCTGCAAAAGATGAAAGAAATAGAATCAA
>SLAF42068
TATGGGAGCATATGACTCGCAAAAAAGTTATTGTACGAGGXXXXXXXXXXCAATCAGATGTCTCTCCACCCTTACCTTTTCCACAAAGAT
TGTGGGAGCATATGACTCGCAAAAAAGTAATTGTACGAGGXXXXXXXXXXCAATCAGATGTCTCTCCACCCTTACCTTTTCCACAAAGAT
>CRI-SNP139073
TAAATATGAATAAATAGATAATGACATGATTGTCGAAACCATTTTTTATTTTGAAAAAACGGGATCGACTTTTAAAACGAXXXXXXXXXXGCCTTCTCATCCCGAGACGACAAAATGTCGTATCCCGTAAATTAGGATGCAACATTTGAATTCCCAAGCATAAGCTAAAA
TAAATATGAATAAATAGATAATGACATGATTGTCGAAACCATTTTTTATTTTGAAAAAACGGGATCGACTTTTAAAACGAXXXXXXXXXXGCCTTCTCATCCCGAGACGACAAAATGTTGTATCCCGTAAATTAGGATGCAACATTTGAATTCCCAAGCATAAGCTAAAA
>CRI-SNP20214
AGGAATGACACTTCTTGTTGGGCAAATGAACACTTCTCCTCTTTGATGAACAACTCATTTTCCCTTAAAGTTTGGAACACXXXXXXXXXXTTGATGGTACCCCAATCTCAAATCCAACTTGGTAAACCATCTCGCACTACCAAGCTGATAAAAAAATCCGTAATAAGAGA
AGGAATGACACTTCTTGTTGGGCAAATGAACACTTCTCCTCTTTGACGAACAACTCATTTTCCCTTAAAGTTTGGAACACXXXXXXXXXXTTGATGGTACCCCAATCTCAAATCCAACTTGGTAAACCATCTCGCACTACCAAGCTGATAAAAAAATCCGTAATAAGAGA
>SLAF20989
GGAATACGCACAACGGTAGAGGGAACTGGCATTGCAAGTAXXXXXXXXXXTAAAAAACTCAAAGAATTTTTCGAAAAATATTGAAAATTT
GGAATACGCACAACGGTGGAGGGAACTGGCATTGCAAGTAXXXXXXXXXXTAAAAAACTCAAAGATTTTTTCGAAAAATATTGAAAATTT
>CRI-SNP145524
AGGGTTTAGGTTCTTCCTTTCTCAAACAATTGATCCATTGAGTAACCCTGTAAAATAGTTAACAAATCATACCTCCACTCXXXXXXXXXXTAAATCAAAATGAAAAATTCTAAAATAAGTAATTGGTGTCTGTAATGTGTGACAAAAATAGCTTATTTAGAGATTTTAGG
AGGGTTTAGGTTCTTCCTTTCTCAAACAATTGATCCATTGAGTAACCCTATAAAATAGTTAACAAATCATACCTCCACTCXXXXXXXXXXTAAATCAAAATGAAAAATTCTAAAATAAGTAATTGGTGTCTGTAATGTGTGACAAAAATAGCTTATTTAGAGATTTTAGG
>CRI-SNP18074
GATCAGGCAACAGAAGCATAGTGGTAGATTTAGGTTCTACGCCTTCGTAAATTTTGAATGATTTAGCCATTAAGCAAAGAXXXXXXXXXXTCAAGCAGGTGACATGTTAACAGGGAATTTTGAGGACAGAATTCTTTTTGGAGAGGGAGATTTGTAACACCCCCAAAATA
GATCAGGCAACAAAAGCATAGTGGTAGATTTAGGTTCTACGCCTTCGTAAATTTTGAGTGATTTAGCCATTAAGCAAAGAXXXXXXXXXXTCAAGCAGGTGACATGTTAACAGGGAATTTTGAGGACAGAATTCTTTTTAGAGAGGGAGATTTGTAACACCCCCAAAATA
>CRI-SNP61041
GATCAAAATGATAAACTCAGAAAGTATTCCAATCAATGGGGTTGCAAAGGGAGTGGAGTCGGAGGCAATTAGACCGATAAXXXXXXXXXXCGTAGAGATGAAGTCTCCTACTTAGCCACCTTGAAAATCGAGGAAACTGTTAAGTCCATTGGTGAGATCCTGAAAGAAGT
GATCAAAATGATAAACTCAGAAAGTATTCCAATCAAGGGGGTTGCAAAGGGAGTGGAGTTGGAGGCGATTAGACCGATAAXXXXXXXXXXCGTAGAGATGAAGTCTCCTACTTAGCCACCTTGAAAATCGAGGAAACTGTTAAGTCCATTGGTGAGATCCTGAAAGAAGT
>CRI-SNP84340
GATAATGATGATTCTCAAAATTTACATATTCTACCATCCTGGATAGCCCGACAGTGATGGTTTTCGCTACATAAACATTCXXXXXXXXXXTGAAATAGCCCGTTTTCAGTGAAATTGGAACAGTGGTTTCAGAACCACAAATCTGAGGCCGGAAGAAAATTTATTTTAAA
GATAATGATGATTCTCAAAATTTACATATTTTACCATCCTGGATAGCCCGACAGTGATGGTTTTCGCTACATAAACATTCXXXXXXXXXXTGAAATAGCCCGTTTTCAGTGAAATTGGAACAGTGGTTTCAGAACCACAAATCTGAGGCCGGAAGAAAATTTATTTTAAA
>CRI-SNP196438
CACAACTGCAACTGATCTACATTGCTTTTTAATAAATCTAAAGTTTATGTTGGGTTTTATTTTTGTAATAATTTTATGTTXXXXXXXXXXAATTTGGAAACGAATTTTACCAACGGGTTCTATTTTTGTAGACACTTCAATGTGACACGTCAGATTTGACCATAACGTTT
CACAACTGCAACTGATCTACATTACTTTTTAATAAATCTAAAGTTTATGTTGGGTTTTATTTTTGTAATAATTTTATGTTXXXXXXXXXXAATTTGGAAACGAATTTTACCAACGGGTTCTATTTTTGTAGACACTTCAATGTGACACGTCAGATTTGACCATAACGTTT
>CRI-SNP33295
TTTTCCTTTTCTCCATTGTTGTCGTCGCCTACACCTAGTTTTACCATCTCTTTCTCTTTTTTTTTTCTTTTTCTTTTTGCXXXXXXXXXXGGTGGATTTTTAATGATTTCAAAGGTATTTTTCTATATTTTAATGAAATCTTAAACTGTTTTAAAATTTAGCCCCAATTT
TTTTCCTTTTCTCCATTGTTGTCGTCGCCTACACCTAGTTTTACCATTTCTTTCTCTTTTTTTTTTCTTTTTCTTTTTGCXXXXXXXXXXGGTGGATTTTTAATGATTTCAAAGGTATTTTTCTATATTTTAATGAAATCTTAAACTGTTTTAAAATTTAGCCCCAATTT
>CRI-SNP24177
AGACTATGATTGCATATTGTTTGTTTGTTTATGTGGGGATTACACATTGAGTTTTCTAAACTCAGTCTTCTGATTCATCTXXXXXXXXXXATACGGGTTTTTAAAAGAAATGGATGTGTTTATCAAAATACCCACAAGGACACAAACTGTTTTAAAAAGCTTCAACATAT
AGACTATGATTGCATACTATTTGTTTGTTTATGTGGGGATTACACATTGAGTTTTCTAAACTCAGTCTTCTGATTCATCTXXXXXXXXXXAAAACACGGGTTTTTAAAAGAAATGGATGTGTTTATCAAAATACCCACAAGGACACAAACTGTTTTAAACTTCAACATAT
>SLAF54997
TGTTGTAAGAGGTCTGAAGTTCGAGTCCCTGCATGGGCGAXXXXXXXXXXCAATTGTTCGGGATTGCATATCGTTGTGTTGTGCGTGGTG
TGTTGTAAGAGGTCTGAAGTTCGAGTCCCTGCATGGGCAAXXXXXXXXXXCAATTGTTCAGGATTGCATATCGTTGTGTTGTGCGTGGTG
>CRI-SNP87424
ATTTTTTAAGTATTGATTGAAGTAAAAGAAAATTAAAGATGATTAAGGTTGCATTTGTGTAACACCCTACACCCGGTTCAXXXXXXXXXXAACAGAGGTTATACGGCCATGTGAAAAATCCTACACTTAAAAATCACTAAGACACACGGCCGTGTGACAACCTATGTCCT
ATTTTTTAAGTATTGATTGAAGTAAAAGAAAATTAAAGATGATTAAGGTTGCATTTGTGTAACACCCTACACCCGGTTCAXXXXXXXXXXAACAGAGGTTATACGGCCATGTGAAAAATCCTACACTTAAGAATCACTAAGACACACGGCCGTGTGACAACCTATGTCCT
>CRI-SNP137142
CAATTGATTTCGCTGGAAATTGTCATATTACAAAGGTTATTTTATAATTGGGACCATTAAGACCAAATTCCCTCGTCTTGXXXXXXXXXXATTTTAGTCACTTATATTTGAAATGTTACGTTTTAGCCACTTACATTATCATTTTGTTACGAAATGGTCACTCTGCCATT
CAATTGATTTCGCTGGAAAGTGTCATATTACAAAGGTTATTTTATAATTGGGACCATTAAGACCAAATTCCCTCGTCTTGXXXXXXXXXXATTTTAGTCACTTATATTTGAAATGTTACGTTTTAGCCACTTACATTATCATTTTGTTACGAAATGGTCACTCTGCCATT
>CRI-SNP80661
TAGCCTTGCTCTTGGTTCACTTGATGCAAAAATTCCCCAACGGCTCAAGCCTTTCGAGGTGTCTATCGAGCCAATTTTCAXXXXXXXXXXAGCTCGCAACTGTAGTTACAAACAAAAAAAATAATAAATATGAATATGTACTATTATTTATAGAATAAAGATTTGATGTT
TAGCCTTGCTCTTGGTTCACTTGATGCAAAAATTCCCCAACGGCTCAAGCCTTTCGAGGTGTCTATCGAGCCAATTTTCAXXXXXXXXXXCGAGCTCGCAACTGTAGTTACAAACAAAAAAAAATAAATATGAATATGTACTATTATTTATAGAATAAAGATTTGATGTT
>CRI-SNP138104
TTTTAAGGATGGGGGTATCTCGTAGCTCTTTGGGGTTATTTCTTTGTAAAAGAAAATATGCACTTGATATTATTTTGGAGXXXXXXXXXXTCTTACATGATATGGTCTTCTTTCCATATGATAATATAACCCACCAGTTATGGTCTTTCACGATATGGTCTTCAGTGCCA
TTTTAAGGATGGAGGTATCTCGTAGCTCTTTGGGGTTATTTCTTTTGTAAAAGAAAATATGCACTTGATATTATTTTGGAXXXXXXXXXXTCTTACACGATATGGTCTTCTTTCCATATGATAATATAACCCACCAGTTATGGTCTTTCACGATATGGTCTTCAGTGCCA
>CRI-SNP164836
CTAACTCAACTCAAATATAAGCTTAACAGTACTAAAGATAACTCTATATACTAGTGTTATCAGTAATCACAGTCCACATCXXXXXXXXXXGGTGATTTGTACTAAATACAAATAAATGTAGTTTACTTGTTAAAAATTTTGTTTAGGTTTGAAGGTAGTTTTCTTGTGTA
CTAACTCAACTCAAATATAAGCTTAACAGTACTAAAGATAACTCTATATACTAGTGTTATCAGTAATCACAGTCCACATCXXXXXXXXXXGGCGATTTGTACTAAATACAAATAAATGTAGTTTACTTGTTAAAAATTTTGTTTAGGTTTGAAGGTAGTTTTCTTGTGTA
>CRI-SNP46463
TAAAAAAATAACTTAGATGCAATTCGGGACTAATTTTAAACAAAACAGAAGATTTGAGAAAAAGTTACAAAATTTGAAAAXXXXXXXXXXTAAAAATGGCACACGACCATGTGACAGCCCTTGTCCTAGACCGTGTGATCCATAATTTTACCTTAAAAAAAGCCATTACA
TAAAAAAATAACTTAGATGCAATTCGGGACTAATTTTAAACAAAACAGAAGATTTGAGAAAAAGTTACAAAATTTGAAAAXXXXXXXXXXAAAAATGGCACACGACCATGTGACAGCCCTTGTCCTAGACCGTGTGATCCATAATTTTACCTTAAAAAAAAGCCATTACA
>CRI-SNP54164
TTCTTTTAATTAATTTAGAAAATTCAATCAATTAAGTTTATTTAATTAAAAAATAATTAATTATTTGGTTGGACATCTACXXXXXXXXXXAAAAATATCTTAGTTTTATATTCATTAATAAAGACTAAAGTCAAGAAGGAAGTAAGAAATAAACTAAAAGAATAAACTCT
TTCTTTTAATTAATTTAGAAAATTCAATCAATTAAATTTATTTAATTAAAAAATCAATTAATTATTTGGTTGGACATCTAXXXXXXXXXXAAAAATATCTTAATTTTATATTCATTAATAAAGACTAAAGTCAAGAAGGAAGTAAGAAATAAACTAAAAGAATAAACTCT
>CRI-SNP172357
AACCTTCATTACGACCCTCCATGCACACTGTAAAGCCTAGAATTTTGGGCTTCTCTTCCTTGATCTATGTAATGTCGCGTXXXXXXXXXXTTGAAATAAACTATAGCAAAAACCTTTAATTTATTGAAATAAACTACAGCACTCATAGTTTAGGTTTGCTCACAATGACA
AACCTTCATTACGACCCTCCATGCACACTGTAAAGCCTAGAATTTTGGGCTTCTCTTCCTTGATCTATGTAATGTCGCGTXXXXXXXXXXTTGAAATAAACTACAGCAAAAACCTTTAATTTATTGAAATAAACTACAGCACTCATAGTTTAGGTTTGCTCACAATGACA
>CRI-SNP168037
TTATTTAAATTTTCAAAAACGTTAAGATCTTTTTGTTTATTTTCTATGTATTTTTCATATTTTTAATTTTAAAAACTTTGXXXXXXXXXXTAATTTGACCCAAAACAAAAGGTTGAGGACCAATTTGCCCCAAATAAAAAAAGTAGGGATCAAATTGAGTGTAAAAATTT
TTATTTAAATTTTCAAAAACGTTAAGATCTTTTTGTTTATTTTCTATGTATTTTTCATATTTTTAATTTTAAAAACTTTGXXXXXXXXXXTAATTTGACTCAAAACAAAAGGTTGAGGACCAATTTGCCCCAAATAAAAAAAGTAGGGATCAAATTGAGTGTAAAAATTT
>CRI-SNP153402
GTTCCCTAGAAATAACCACTGTCATGATGATCCTTATGTTGTAATTGATTGCAAGTCTATTATTTGGAATAGAATCTAATXXXXXXXXXXTGAATAGATTAGTTAATAAAATAATTCATGGATTACATTAATTCATGTGGTTTTTACACGCAAAGGAAAAAAAGAGAGCA
GTTCCCTAGAAATAACCACTGTCATGATGATCCTTATGTTGTAATTGATTGCAAGTCTATTATTTGGAATAGAATCTAATXXXXXXXXXXTGAATAGATTAGTTAATAAAATAATTCATGGATTACATTAATTCATGTGGCTTTTACACGCAAAGGAAAAAAAGAGAGCA
>CRI-SNP198737
CTGAATTTTCAAAATTATTTTGAATTATTTCGTAATTTTTGTTAAGAGAGACCAATTTGCTTATTTTCAAAATTACAGGGXXXXXXXXXXTAAATCTAATAGTTTTTATTGTTAAAATTCTTATATTAAATCTTTAGTGTGATATTTTTAAATTAAAAGAAAAACCTGAA
CTGAATTTTCAAAATTATTTTGAATTATTTCGTAATTTTTGTTAAGAGAGACCAATTTGCTTATTTTCAAAATTACAGGGXXXXXXXXXXTTTAAATCTAATAGTTTTTATTGTTAAAATTCTTATTAAATCTTTAGTGTGATATTTTTAAATTAAAAGAAAAACCTGAA
>CRI-SNP95626
TTATTATTAAGTGGATGTTCATCAAAATAAAGACACATTTAATGTACTTTAAGACTTTAATGTCCATTTGAAGTAAAGTTXXXXXXXXXXCTACATGCTCAAATTTTATGGATTTTTTGAGAAATAATTTATTAACTTTAAAACTTCCGATTACTGCGGATTTAGACCAA
TTATTATTAAGTGGATGTTCATCAAAATAAAGGCAGGTTTAATGTACTTTAAGACTTTAATGTCCATTTGAAGTAAAGTTXXXXXXXXXXCTACATGCTCAAATTTTATGGATTTTTTGAGAAATAATTTATTAACTTTAAAACTTCCGATTACTGCGGATTTAGACCAA
>CRI-SNP120491
AAAGGAATAGATAATTAAGATAAAAAAAAATAAATTAAAGATTTGAATAATTAAACAGGGAAAAAATAGAATAAAAATGAXXXXXXXXXXCGAATCGAGTGAAACTAATTCGAGTCAAATCGAGTGAAATTGTTCGAGTTAAATTAAAAAGTTTAAATATGTCAAATAAA
AAAGGAATAGATAATTAAGATAAATAAATAAATAAATTAAAGATTTGAATAATTAAACAGGGAAAAAATAGAATAAAAATXXXXXXXXXXCGAATCGAGTGAAACTAATTCGAGTCAAATCGAGTGAAATTGTTCGAGTTAAATTTAAAAGTTTAAATATGTCAAATAAA
>CRI-SNP153258
CATAGACATGTTCATAACAACAACAATAAAATTAAAAAGATAAGGAACAAGAATCAAATCAGGTGTTTCTCCTAGGCTTGXXXXXXXXXXTAACACCCCTTACTTGAGTCTAAGGCCGAGAAAGGGTATGAGACATTACCGAACTTAAACATACACAACTATGTAAAACT
CATAGACATGTTCATAACAACAACAATAAAATTAAAAAGATAAGGAACAAGAATCAAATCAGGTGTTTCTCCTAGGCTTGXXXXXXXXXXTAACACCCCTTACTTGAGTCTAAGGCCGAGAAAGGGTATGAGACATTACCGAACTTAAACATACACAACTATGTAAAACC
>CRI-SNP51708
AAATTTTTTTGGATTAGATTGGTAAAATAGTCCCTCTATTCTGGGTAGGACAACGTTTATAATATAACTTCTCTTGAACCXXXXXXXXXXAGGGTATGTGAATAAGATTACAGCAGAAGCCTTTTGGACAATGACATATTAGCAAACGATTAATCCATTACCAACATCCT
AAATTTTTTTGGATTAGATTGGTAAAATAGTCCCTCTATTCTGGGGAGGACAACGTTTATAATATAACTTCTCTTGAACCXXXXXXXXXXAGGGTATGTGAATAAGATTACAGCAGAAGCCTTTTGGACAATGACATATTAGCAAACGATTAATCCATTACCAACATCCT
>CRI-SNP33310
ATATTTAGAAGAAAACTAATGAATAAATTTATTTAGAATTAAGATCAAATTGATAAAATATGTATTGAGAACTAAATGTAXXXXXXXXXXCTTTTGTTGAAATCCATTTGTTGAAAATCAAAGTTCTAACTTTGCATCCATTCTAACCATAAAGTCGAGTTTTGATTCAT
ATATTTAGAAGAAAACTAATGAATAAATTTATTTAGAATTAGGATCAAATTGATAAAATATGTATTGAGAACTAAATGTAXXXXXXXXXXCTTTTGTTGAAATCCATTTGTTGAAAATCAAAGTTCTAACTTTGCATCCATTCTAACCATAAAGTCGAGTTTTGATTCAT
>SLAF43428
GACTCCGCAATCAACTCGTTCAGAGATGACGAGAATAAGAXXXXXXXXXXAGGGCTCACATCAGTGAATTTGTTACTCTCTTGAATGAGA
GACTCCGCGATCAACTCGTTCAGAGATGACGAGAATAAGAXXXXXXXXXXAGGGCTCACATCAGTGAATTTGTTACTCTCTTGAATGAGA
>CRI-SNP72752
ATGGACAGGTCTACTACAGCTTCACGACCTCACTCCACTGTGTTGTCTTGACTCCATCATGTCTATAATTGACATTCCGTXXXXXXXXXXGATGATTAGTGATGTATAGCACATTCTATTATTTTTCTTATTAATGTAAGAGTTATAGAATAATAATTTTAAGTATAGTT
ATGGACAGGTCTACTAAAGCTTCACGACCTCACTCCACTGTGTTGTCTTGACTCCATCATGTCTATAATTGACATTCCGTXXXXXXXXXXGATGATTAGTGATGTATAGCACATTCTATTATTTTTCTTATTAATGTAAGAGTTATAGAATAATAATTTTAAGTATAGTT
>CRI-SNP37596
CTAAGCAAGGAGTTGCTTTTACTGATTTTGCGGAGTTGTGTGAGAAAGAAGAAACTATCAAGGAAGTACTCTCGTCTCTCXXXXXXXXXXTCCGGCTAAAATCAAATTGCTTTCAACTCCATGGACTCCAGAATCCGGGCTTGTCACTGCAGCTCTAAAGATCAAGAGAG
CTAAGCAAGGAGTTGCTTTTACTGATTTTGCGGAGTTGTGTGAGAAAGAAGAAACTATCAAGGAAGTACTCTCGTCTCTCXXXXXXXXXXTCCGGCTAAAATCAAATTGCTTTCAACTCCATGGACTCCAGAATCCGGGCTTGTCACTGCAGCTTTAAAGATCAAGAGAG
>CRI-SNP161481
GTTGTATTTTATTTTCTTGGGTTGTAAGCCCGATCAAATTTGGGCATTCACACAAGCCACCTCAATCAGAAGGATAACAAXXXXXXXXXXCTATATATTCTTATATATCTAATTGGTCCATCAATTGAGTTTAACGATTAATGTGATTAAAGAAGAAAATAATTAATGAA
GTTGTATTTTATTTTCTTGGGTTGTAAGCCCGATCAAATTTGGGCATTCACACAAGCCACTATCATTTCAACCACTCAATXXXXXXXXXXCTATATATTCTTATATATCTAATTGGTCCATCAATTGAGTTTAACGATTAATGTGATTAAAGAAGAAAATAATTAATGAA
>CRI-SNP183337
TTCTTAATAAGTAAAAAGCTTTCGTGAACTCTATTATCAACAAGTATTTGGTACAATAGTAAGATACATTACATTTTTAAXXXXXXXXXXTGTGACCCCTGCAGTCTAATTTTTCCGACTTTTTCTTAAGCTTTTCAATTTAGTCCCGAATTGTTTCTAAAGTATTTTTA
TTCTTAACAAGTAAAAAGCTTTCGTGAACTCTATTATCAACAAGTATTTGGTACAATAGTAAGATACATTACATTTTTAAXXXXXXXXXXTGTGACCCCTGCAGTCTAATTTTTCTGACTTTTTCTTAAGCTTTTCAATTTAGTCCCGAATTGTTTCTAAAGTATTTTTA
>SLAF4597
AGTGATTTATAGAAGGTTATAGTTGAGCCTTATAGAAGCTXXXXXXXXXXACCGAGTTTGAAGATGGCACAAGCTTTCGGCTCAACCAGA
AGTGATTTATAGAAGGTTATAGTTGAGCCTTATAGAAGCTXXXXXXXXXXACCGAGTTTGAAGATGGCACAAGCTTTCGGCTCAACTAGA
>SLAF4531
ATAAGAAAAATGACTAATTTGTAAAGTGAAAATAGTTAGTXXXXXXXXXXAGTAAGTTCATATGGAACTTATTATGTTGATTTCTATTAC
ATATGAAAAATGACTAATTTGTAAAGTGAAAATAGTTAGTXXXXXXXXXXAGTAAGTTCATATGGAACTTATTATGTTGATTTCTATTAC
>CRI-SNP105155
AATATCTACGAACTTGATCATTAGAGAACAGGGTTCCGAAACCACCATTTTATGTACCACTGAAAACAAGTTGTTACAATXXXXXXXXXXTATATGTTATTTTTTTTGTTTCTATTATCTAATAAGTCTTCACTTTTAGAAGTTTTTGTATACTTTTGTAGCACTTTTTC
AATATCTACGAACTTGATCATTAGAGAACAGGGTTCCGAAACCACCATTTTATGTACCACTGAAAACAAGTTGTTACAATXXXXXXXXXXTATATGTTATTTTTTTTGTTTTTATTATCTAATAAGTCTCCACTTTTAGAAGTTTTTGTATACTTTTGTAGCACTTTTTC
>CRI-SNP108912
AAGCTTCTTGTCCTTTCAACTTCTTGTAAGCTCCTATCAACTCCGGTTCAACCTTTGCTTTTCTTTCTTTTTGGCTCCACXXXXXXXXXXTTCACTACTAGTGGAAGACCCAAAATCTTGAAGAATGTCGTTTTAGGAGTTTATAAAAGGAATCCCTACCTTAGAATTTT
AAGCTTCTTGTCCTTTCAACTTCTTGTAAGCTCCTTTCAACTCCGGTTCAACCTTTGCTTTTCTTTCTTTTTGGCTCCACXXXXXXXXXXTTCACTACTAGTGGAAGACCCAAAATCTTGAAGAATGTCGTTTTAGGAGTTTATAAAAGGAATCCCTACCTTAGAATTTT
>CRI-SNP68252
ATTTTACATAGTTTCCTTAAGATAGATTCGACCACTCCTATGGTACTTGGAGAAATGTTGGTCAACTGTCTCCCAGGATAXXXXXXXXXXAATCTGCATTAAAGAAGTCTTTATATCAATTTGAATCAAATCAAATTAAGATATATGTCCTTTTAAAACAGATTTTATAT
ATTTTACATAGTTTCCTTAAGATAGATTCGACCACTCCTATGGTACTTGGAGAAATGTTGGTCAACTGTCTCCCAGGATAXXXXXXXXXXAATCTGCATTAAAGAAGTCTTTATATCAATTTGAATAAAATCAAATTAAGATATATGTCCTTTTAAAACAGATTTTATAT
>SLAF31991
GGGTAAGGGGTTTGATATTACTGGATGCCTTGGTCTGGAGXXXXXXXXXXATTCAAGTGGAGAGACTATTTTTCCCACCAAAGCCAAAGA
GGGTAAGGGGTTTGATATTACTGGATGCCTTGGTCTGGAGXXXXXXXXXXATTCAAGTGGAGAGACTATTTTTCCCACCAAAGCCAAATA
>CRI-SNP100679
TTGAGCTTCCGGCAAGGGGGTAAACAAGTACAACTTGGTAATTTTTAAAGCATTATTTTAGTTTCTACCGCTTTATCCTTXXXXXXXXXXTAAATTAATAGAATTTACAAATGTAGAAGATTAATTTTGTTGAATTATTTAGAATTAAGACTAAAATGATAAAACTTATA
TTGAGCTTCCGGCAAGGGGGTAAACAAGTACAACTTGGTAATTTTTAAAGCATTATTTTAGTTTCTACCGCTTTATCCTTXXXXXXXXXXTAAATTAATAGAATTTACAAATGTAGAAGATTAAATTTGTTGAATTATTTAGAATTAAGACTAAAATGATAAAACTTATA
>CRI-SNP119540
TTGATTGGTGTTTATCAAATGTTTCAACTTAGGATTAAGTGTTCAGATAGGATCATAGTTTACGATTTAGGAAAATGAGTXXXXXXXXXXAATTAATTGCAAGCAATGATTGTTGGATTTTCCTCAGAAAATCCTAGTATGAATGAAAACGTTTGAAAAGATGAGATTGC
TTGATTGGTGTTTATCAAATGTTTCAACTTAGAATTAAGTGTTCAGATAGGATCATAGTTTACGATTTAGGAAAATGAGTXXXXXXXXXXAATTAATTGCAAGCAATGATTGTTGGATTTTCCTCAGAAAATCCTAGTATGAATGAAAACGTTTGAAAAGATGAGATTGC
>CRI-SNP77348
TTAAAAATGATTTATTTATCTATTTCAATTTTCTTTTACTCACAAGTTAGACTGCTTTTTATTTTAAATTCATACATATTXXXXXXXXXXTTGATAGAACTGGCTTTGATAATAAATGAAAATAATGCATATAAATCAACCTAATCAGGAGTCAGCAAACTTATTTTTAT
TTAAAAATGATTTATTTATCTATTTCAATTTTCTTTTACTCACAAGTTAGACTGCTTTTTATTTTAATTTCATACATATTXXXXXXXXXXTTGATAGAACTGGCTTTGATAATAAATGAAAATAATGCATATAAATCAACCTAATCAGGAGTCAGCAAACTTATTTTTAT
>CRI-SNP71252
ACGGTTAATTACTAATTAAAATTAAGATTTGGTACTGTAAATAGATTCAAACACTTATTGAAAAAAAAACTTTTAGTGTTXXXXXXXXXXATCTAAATTCACTTTTCCACTAAGTATTTCCCCCTTAAAAACTTACTCATAAGCTAATAAGCACAATTTATTTACAACAC
ACGGTTAATTACTAATTAAAATTAAGATTTGGTACTATAAATAGATTCAAACACTTATTGAAAAAAAAACTTTTAGTGTTXXXXXXXXXXATCTAAATTCACTTTTCCACTAAGTATTTCCCCCTTAAAAACTTACTCATAAGCTAATAAGCACAATTTATTTACAACAC
>CRI-SNP128681
TACACTATTGGTCCTTCAACCTTTTCATATTTACACTTTAACCCTTCAAGTTTTGAGTATTTACTCTTGGGCAACAAAAAXXXXXXXXXXTCCCTTCAAGTCTTAGCCTCCCCTTCTTAATATGAATGAATAACAAGCTATCATCATAAAATAAAATGTGTTTCTTCCTC
TACACTATTGGTCCTTCAACCTTTTCATATTTACACTTTAACCCCTCAAGTTTTGAGTATTTACTCTTGGGCAACAAAAAXXXXXXXXXXTCCCTTCAAGTCTTAGCCTCCCCTTCTTAATATGAATGAATAACAAGCTATCATCATAAAATAAAAGGTGTTTCTTCCTC
>CRI-SNP156109
AGATCAATCCCTTCTCATTCCTCAGCCGAACGCCGTTCGATCACCGGCTCCTGAGATCGAACAGTTTAGATTCTTTTTCAXXXXXXXXXXGATTATGGTGGTGATGGATGAGAATGGGGAGCCACTAACACCGTCATCGGCTTGGAGAACGGCTGAGAAGTTGGCTAAAG
AGATCAATCCCTTCTCGTTCCTCAGCCGAACGCCGTTCGATCACCGGCTCCTGAGATCGAACAGTTTAGATTCTTTTTCAXXXXXXXXXXGATTATGGTGGTGATGGATGAGAATGGGGAGCCACTAACACCGTCATCGGCTTGGAGAACGGCTGAGAAGTTGGCTAAAG
>CRI-SNP59057
ATTTTAATTATTATTTAATCACCTGTTGCATTATGAACTTCTCCACTTAAATTGTTTCATAAAGGGATAAATATAAAAACXXXXXXXXXXTCATATCAAAATACAATACATAAAATTACACAAAATTAAAATTCATATATACACATGATATAATAGTAAACAATATCAGG
ATTTTAATTATTATTTAATCACCCGTTGCATTATGAACTTCTCCACTTAAATTGTTTCATAAAGGGATAAATATAAAAACXXXXXXXXXXTCATATCAAAATACAATACATAAAATTACACAAAATTAAAATTCATATATACACATGATATAATAGTAAACAATATCAGG
>CRI-SNP87088
TAATAAATTTAAAAATTAAAATCAAGCTCCTCTATTGAGAAAAGGGTAAATTATAGAATTAATCACTCAATTGTTAGCATXXXXXXXXXXTATCAATTTAATTCTAAGTCTAAATAATTCAACAAATTTAACCCTCGACATTTACGAATTCTGTCAATTTGATCCTCAAA
TAATAAATTTAAAAATTAAAATCAAGCTCCTCTATTGAGAAAAGGGTAAATTATAGAATTAATCACTCAATTGTTAGCATXXXXXXXXXXTATCAATTTAATTCTAAGTCTAAATAATTCAACAAATTTAACCCTCGACATTTACAAATTCTGTCAATTTGATCCTCAAA
>CRI-SNP189693
GAATACAATACAGATTGAATATACAATAGGATCAATTAACTTGTGTTTGAGAAATCAAAATTTTAGTACACTAACATATAXXXXXXXXXXGAGAAAACAAATGCCATCTTTTGTAATCCATAATGCCACTATCATAACAAAATCTAAGTAATCTCTCAAATCAATCTAAA
GAATACAGAATATACAATAGGATCAATTAACTTGTGTTTGAGAAATCAAAATTTTAGTACACTAACATATAATAATTATGXXXXXXXXXXGAGAAAACAAATGCCATCTTTTGTAATCCATAATGCCACTATCATAACAAAATCTAAGTAATCTCTCAAATCAATCTAAA
>CRI-SNP105110
GAGTGTAGTTGACCCAATTATTAATCACAATTAGACAGTTTTGGAAGTCTCTCTCAACTGCCGCGATTAGTGTTTAACAAXXXXXXXXXXAATACCCTTTCATGTCGAAATGACAAAACCAAAAATTGGTCCTAATTTTAATGCACTTTTATCAAACATTATTCACCAAT
GAGTGTAATTGATCCAATTATTAATCACAATTAGACAGTTTTGGAAGTCTCTCTCAACTGCCGCGATTAGTGTTTAACAAXXXXXXXXXXAATACCCTTTCATGTCGAAATGACAAAACCAAAAATTGGTCCTAATTTTAATGCACTTTTATCAAACATTATTCACCAAT
>CRI-SNP94326
AATTTATTTTTATTTGATTACTTTTTCAGGTTATGGATGAATTTAACAATATGTATAATAGTTTTGATATGAATTGTGATXXXXXXXXXXCACAGCTTGTTGCATGATTTGTAAACAAATTATGGCTTAAAGAATGGGAAAGTATCGGCGATGGAAAAGTTAGCATTATC
AATTTATTTTTATTTGATTACTTTTTCAGGTTATGGATGAATTTAACAATATGTATAATAGTTTTGATATGAATTGTGATXXXXXXXXXXCACGGCTTGTTGCATGATTTGTAAACAAATTATGGCTTAAAGAATGGGAAAGTATCGACGATGGAAAAGTTAGCATTATC
>CRI-SNP183958
CACACGTGTCTCTTTTTTAAATATATATTTTAATATCTTACTATATATCTATAGGACACTTGCCAATCCCTGATTCTGCTXXXXXXXXXXATTTTGTGGATTGAATCTTATTTTTTATTTGCCAGTTATTGTAACTATGGAAACGTGAGTTTAAATACGCTTAATTATAT
CACACGTGTCTCTTTTTTAAATATATATTTTAATATCTTACTATATATCCATAGGACACTTGCCAATCCCTGATTCTGCTXXXXXXXXXXATTTTGTGGATTGAATCTTATTTTTTATTTGCCAGTTATTGTAACTATGGAAACGTGAGTTTAAATACGCTTAATTATAT
>CRI-SNP65064
TTATTATTTCAAATTATTTCTTATGTTAGGTGCGAAAATACTAAGAAATGGGTAAATTGAAATTTTCAAAATTTCTACAAXXXXXXXXXXGCTTTTACAAAGGCTCAATTAGAAACCTTTTACAACCCACTTAAAGGGCGTTTGGTTTGCCGAATATAACATTAATGTAA
TTATTATTTCAAATTATTTCTTATGTTAGGTGCGAAAATACTAAGAAATGGGTAAATTGAAATTTTCAAAATTTCTACAAXXXXXXXXXXGCTTTTACAAAGGCTCAATTAGAAACCTTTTACAACCCACTTAAGGGGCGTTTGGTTTGCCGAATATAACATTAATGTAA
>CRI-SNP136378
TGAGATATACTTTAGATTATAGACTTCAATATACAAGATAACTTGTAGTCTTAAAAGGTTATAATTATGCAAATTGGATAXXXXXXXXXXGTTTTGTTGCCCAAGAGTAAATACTCAAAATTTGAGGGGTTAAAGTGTAAATATGAAAATGTTGAAGGACCAAAGGTGTA
TGAGATATACTTTAGATTATAGACTTCAATATACAAGATAACTTGTAGTCTTAAAAGGTTATAATGATGCAAATTGGATAXXXXXXXXXXGTTTTGTTGCCCAAGAGTAAATACTCAAAATTTGAGGGGTTAAAGTGTAAATATGAAAATGTTGAAGGACCAAAGGTGTA
>CRI-SNP112817
AAATAAATCTACCAAGTGTATTTAAAAAAATCAAAATGAGACTAAATAATTTAATAGAAGAATTTTAATGATGGTAGCAAXXXXXXXXXXTTTCTAGAATAATTTGGTCTCTTATTTTTATAATGTTATTAATTAGTCCAAATAGTTAAAATCATTAACTTTTTTGTTGA
AAATAAATCTACCAAGTGTATTTAAAAAAAAATCAAAATGAGACTAAATAATTTAATAGAAGAATTTTAATGATGGTAGCXXXXXXXXXXTTTCTAGAATAATTTGGTCTCTTATTTTTATAATGTTATTAATTAGTCCAAATAGTTAAAATCATTAACTTTTTTGTTGA
>CRI-SNP111987
AAGTGTAAACTTATAAACTTACTAATAGTTTAATAACCAACTTGTAATTATTTTAAAAGTGATAAATTCTAGATCTACTCXXXXXXXXXXTTGAAAGTAAAAAATGAAGTTGTTTATGTATACAACATAATATATTATGATTTAACTTCACATATGTTACAATAAATGTC
AAGTGTAAACTTGTAAACTTACTAATAGTTTAATAACCAACTTGTAATTATTTTAAAAGTGATAAATTCTAGATCTACTCXXXXXXXXXXTTGAAAGTAAAAAATGAAGTTGTTTATGTATACAACATAATATATTATGATTTAACTTCACATATGTTACAATAAATGTC
>CRI-SNP172196
TCAAAACAAAATTGAATTATTAAAATTTAACTTGATTAAACTTATTTATATAAATTATATATTCTGAATTCGAGTTATACXXXXXXXXXXAAGGGTTTGATTTTGATGAGAATGATTAATGTTAATTAAGTAATGAATGATAAGTTTCATCATTAATTGTAATTAGTAGT
TCAAAATAAAATTGAATTATTAAAATTTAACTTGATTAAACTTATTTATACAAATTATATATTCTGAATTCGAGTTATACXXXXXXXXXXAAGGGTTTGATTTTGATGAGAATGATTAATGTTAATTAAGTAATGAATGATAAGTTTCATCATTAATTGTAATTAGTAGT
>CRI-SNP149582
TAATTTATCGATAAAGTACTAGTAATGAAAGATTATTTTATGAATCTTTCTCACCACATCACTCATGGTCCCTTCTTAATXXXXXXXXXXTGTTGAAATATCATTAAATAATTAAAAATAAACTCTGAATAACGTTGTGAGAAGAATCCAGAAAATAATTTTTTCTTAAT
TAATTTATCGATAAAGTACTAGTAATGAAAGACTATTTTATGAATCTTTCTCACCACATCACTCATGGTCCCTTCTTAATXXXXXXXXXXTGTTGAAATATCATTAAATAATTAAAAATAAACTCTGAATAACGTTGTGAGAAGAATCCAGAAAATAATTTTTTCTTAAT
>CRI-SNP134953
ACCAAACCAAATTTCTTTCATATCTCAATGGTAAATTACTAGCAAAATGTATTTGTATTTCCTTGAATAATCTTATTTCAXXXXXXXXXXTTGTAGATACCCTTTAATCTTCACCGTTGATGTAATTGATCTATAACGCGGTAGATCTGGGGAGGCTCAGCTATAAAGAG
ACCAAACCAAATTTCTTTCATATCTCAATGGTAAATTACTAGCAAAATGTATTTGTATTTCCTTGAATAATCTTATTTCAXXXXXXXXXXTTGTAGATACCCTTTAATCTTCACCGTTGATGTAATTGATCTATAACGCGGTAGATCTGGGGAGGCTCAGCTATAAATAG
>CRI-SNP106033
GCATGTTTTAGAAACCATATCTTCAATTGATTATGCTTTTATTGTTAATGATGTAATAACTATTTTCAAGGAGTTATTTTXXXXXXXXXXACGATCTTTATACTCATGGAGTGATAGAGTGTGAATCACTTGTATTGTGAATTAAAGATAGTGAAATTGCTCACTGAACT
GCATGTTTTAGAAACCATATCTTCAATTGATTATGCTTTTATTGTTAATGATGTAATAACTATTTTCAAGGAGTTATTTTXXXXXXXXXXACGATCTTTATACTCATGGAGTGATAGAGTGTGAATCACTTGTATTGTGGATTAAAGATAGTGAAATTGCTCACTGAACT
>CRI-SNP109967
AAGTGTTGCCGTAAGACAATGTTCAGGTCCAACAAATATATTTGAAAAGATGAATTGAAATATAAATTATATGTATAATTXXXXXXXXXXATTCAATATCATAAATTCCGAGAGTTGTTAATTAATTATTTATAATAATTATAATTAATGTTTAATTATGTTTAAATAAA
AAGTGTTGCCGTAAGACAATGTTCAGGTCCAACAAATATATTTGAAAAGATGAATTGAAATATAAATTATATGTATAATTXXXXXXXXXXATTCAATATCATAAATTCCGAGAGTTGTTAATTAATTATTTATAATAATTATAATTCATGTTTAATTATGTTTAAATAAA
>CRI-SNP79458
ATAACTTAAATTTTTAGGTTAAATTCTGATTGTAGTCCCTCTAATATGTTCAAGTTTAGATTGCAACTCTTATATTTTAAXXXXXXXXXXGTTACTAATTAACTATTTATACCATTTATAAAGTCCCTAATTGAGTTAGTGTTTAAAAAATTAAATTTTTTAAAAGAAAA
ATAACTTAAATTTTTAGGTTAAATTCTGATTGTAGTCCCTCTAATATGTTCAAGTTTAGATTGCAACTCTTATATTTTAAXXXXXXXXXXGTTACTAATTAACTATTTATACCATTTATAAAGTCCCTAATTGAGTTAGCGTTTAAAAAATTAAATTTTTTAAAAGAAAA
>CRI-SNP111282
TTCAAGGATCATGGTTGGGCTGGACCCCAGTGAGGGATTATTGTGGCTTTACCCTTTACAAAATACGGGCTGGTCTGGATXXXXXXXXXXCGGACAATCCATTCTAAAATAATTCGATACTTTTAGTTCTTCGAACATGTGCGGGTTTTAGTCAAGTTAATTTAGTTTGT
TTCAAGGATCATGGTTGGGCTGGACCCCAGTGAGGGATTATTGTGGCTTTACCCTTTACAAAATATGGGCTGGTCTGGATXXXXXXXXXXCGGACAATTCATTCTATAATAATTCGATACTTTTAGTTCCTCGAACATGTGCGGGTTTTAGTCAAGTTAATTTAGTTTGT
>CRI-SNP89461
GCAATCAACTTGCTCAATTGGTGGTTGGTACATACATTAAATCTTTATAGTAGATTCAAAAATTGACCTTTCTTTTTGTGXXXXXXXXXXAACATGTCACCCTCACACTTTTATAAATTGTGGGTAAATTTTTGTTTGCCTTAGATTACATTTTAGTCACTTATATTTGA
GCAATCAACTTGCTCAATTGGTGGTTGGTACATACATTAAATCTTTATAGTAGATTCAAAAATTGACCTTTCTTTTTGTGXXXXXXXXXXAACATGTCACCCTCACACTTTTATAAATTGTGGGTAAATTTTTGTTTGCCTTAGATTACATTTTAGTCACTTATGTTTGA
>CRI-SNP140680
ACTATAATCTTTTCAAAAGCCGTCCCTTTAGGGGAAATTTTCTCTTTTTTTGTTTCCTTCTTGGTTTTAATAATACGCTTXXXXXXXXXXTAAATTAAAAAAATTAAACATTAGCTTTTTTTGAAATTTTTATAAACTTTTTAAAAAATATAAATTTTAGAATTTTTATA
ACTATAATCTTTTCAAAAGCCGTCCCTTTAGGGGAAATTTTCTCTTTTTTTGTTTCCTTCTTGGTTTTAATAATACGCTTXXXXXXXXXXTAAATTAAAAAAATTAAACATTAGCTTTTTTTGAAATTTTTATAAACTTTTAAAAAAATATAAATTTTGGAATTTTTATA
>CRI-SNP137526
TGTTTAGCCTTGTTTCAATCAAGAGAGTAACGATCTTTGGCATTTTGATTGGCAAATTTGTTGAAAAAAAAGAGGGAGTAXXXXXXXXXXAGAATTGATATATAGAACTATATGGTGGATGTTTACCTTGTTGTACTTTACCTTATTTGCTGCTTACTTAGATATAATAT
TGTTTAGCCTTGTTTCAATCAAGAGAGTAACGATCTTTGGCATTTTGATTGGCAAATTTGTTGAAAAAAAGAGGGAGTAAXXXXXXXXXXAGAATTGATATATAGAACTATATGGTGGATGTTTACCTTGTTGTACTTTACCTTATTTGCTGCTTACTTAGATATAATAT
>CRI-SNP156437
AAATAGGTTCAAGTGGATTGGGTAACATATAACAGTTTTGGGAGTCTTTAGATCCAGTAAGGAATATACTGTTAACTGAGXXXXXXXXXXCAGAGCTGAGAGTGCTTAAACCATACATGGGCATACAACTACCTGCAAAGGGGACGTTAGCATCTCACCCTTGTGCTAGC
AAATAGGTTCAAGTGGATTGGGTAACATATAACAGTTTTGGGAGTCTTCAGATTCAGTAAGGAATATACTGTTAACTGAGXXXXXXXXXXCAGAGCTGAGAGTGCTTAAACCATACATGGGCATACAACTACCTGCAAAGGGGACGTTAGCATCTCACCCTTGTGCTAGC
>CRI-SNP176101
TAAAAATTATAAAATTCATCAGTTCTTTCTTTTTTCCATTTTGGGTTTTTGTTATAAGATTTCATGATCGTAATGTATGGXXXXXXXXXXAGATAACCTAGAAAAATGCTTTCATGTCAGCACTTTTTTCCTTGTGTCAGATTTTTATACTTTTTTTTCCTGACCGTTGG
TAAAAATTATAAAATTCATCAGTTCTTTCTTTTTTCCATTTTGGGTTTTTGTTATAAGATTTCATGATCGTAATGTATGGXXXXXXXXXXAGATAACCCAGAAAAATGCTTTCATGTCAGCACTTTTTTCCTTGTGTCAGATTTTTATACTTTTTTTTCCTGACCGTTGG
>CRI-SNP129463
TATAGTTTTTAATTTTTTGAATGTATAAATAATAAGAGTTAAATTTGTTAAAATTTTTAAAATTAGGGTTAAATTAAAAAXXXXXXXXXXTCTTATATTAAATATCTAAAGGTGTATATATCTATAATATATATATATAAGCACGAGTTCGAAAGAACTTTTGAATCGAG
TATAGTTTTTAATTTTTTGAATGTATAAATAATAAGAGTTAAATTTGTTAAAATTTTTAAAATTAGGGTTAAATTAAAAAXXXXXXXXXXTATCTTATATTAAATATCTAAAGGTGTATATATCTATAATATATATATAAGCACGAGTTCGAAAGAACTTTTGAATCGAG
>CRI-SNP25345
TTTCTAGAAGATTCGAGTTTAATTAAATTATCGTAACACTTCAATGAATTGAGACTTGAAATATATCTAAACTTAAATTAXXXXXXXXXXCCCATGCATGTCAATCAAGCTATTGGTTCAATAGTAAACATGTGTGAGTTTCAAGTTGATTAGAATGAAATCTAAGATTC
TTTTTTAGAAGATTCGAGTTTAATTAAATTATCGTAACACTTCAATGAATTGAGACTTGAAATATATCTAAACTTAAATTXXXXXXXXXXCCCATGCATGTCAATCAAGCTATTGGTTCAATAGTAAACATGTGTGAGTTTCAAGTTGATTAGAATGAAATCTAAGATTC
>CRI-SNP159176
TAAAATGATGAGTGTCATATGTTAAAAAATTGTAATGTGAACTACACTTGTTTATTTAGGACATTGTAATATATAATATAXXXXXXXXXXAAATTTAACATAATTATAAAAAAAAATAAAGTTTGTATTGTAATAGCCTGATTTTCAGTGGTGTCAGAAACAGTGGTTTG
TAAAATGAGGAGTGTCATATGTTAAAAAATTGTAATGTGAACTACACTTGTTTATTTAGGACATTGTAATATATAATATAXXXXXXXXXXAAAATTTAACATAATTATAAAAAAAATAAAGTTTGTATTGTAATAGCCTGATTTTCAGTGGTGTCAGAAACAGTGGTTTG
>CRI-SNP125731
TAATTTGAGTCTATATATCCCTAAATATAGCTTACCAACAAACATGGACTAATTTGGAACAATTCTGAAAGTTTTAGGGCXXXXXXXXXXGAAATAACATCTATACTATTTTTCAGCATGATCAGGGCACATGCCCATGCATGTTGCCCGTGTGTGACAAAATGTGTCCC
TAATTTGAGTCTATATATCCCTAAATATAGCTTACCAACAAACATGGACTAATTTGGAACAATTCTGAGAGTTTTAGGGCXXXXXXXXXXGAAACAACATCTATACTATTTTTCAGCATGATCAGGGCACATGCCCGTGCATGTTGCCCGTGTGTGACAAAATGTGTCCC
>CRI-SNP71932
TTAGGTTATTTATATATAAAAAATTGTCATTTTACTTTGGGATAAGAGAACATTTAGTTACTGAACTTAACAACTTTTTCXXXXXXXXXXGTTGCCAAGTCTCGAGACTAATGCGGACCAAAATAGTGTCCAGGGACTAAGTTGAATAAAGTTATCAAATTTAGAGGCTA
TTAGGTTATTTATATATAAAAAATTGTCATTTTACTTTGGGATAAGAGAACATTTAGTTACTGAACTTAACAACTTTTTCXXXXXXXXXXGTTGCCAAGTCTCGAGACTAATGCGGACCAAAATAGTGTCCAGGGACTAAGTTGAATAAAGTTATCAAATTCAGAGACTA
>CRI-SNP154912
ATACATAAAAATAATCATTAATGAGTTGAGTATATTGGTGAAATAATTACTCATCTTTTTTTTTTCTTTTTCTGGCTTTGXXXXXXXXXXATCTTTATAATAAAATTTATTTTTTAATTCTTTTTTAATTAAGTTGATGTTGAATTAATTTACGGTACTAATTCAATTAA
ATACATAAAAATAATCATTAATGAGTTGAGTACATTGGTGAAATAATTACTCATCATTTTTTTTTTCTTTTTCTGGCTTTXXXXXXXXXXATCTTTATAATAAAATTTATTTTTTAATTCTTTTTTAATTAAGTTGATGTTGAATTAATTTACGGTACTAATTCAATTAA
>CRI-SNP94929
ATTTTTAAACTGTTGAAATGCCCCTTATGTCAACCGAGAAATTGAGAAGATGATAGCTCCATGTAATACGCCACATTTTAXXXXXXXXXXAAAATTACTAGTGTTAATAATTAGACTTAAATTCTGAAATTTTAAAAGTACAGGGACTAAATGACATTTTGAAATAAAAA
ATTTTTAAACTGTTGAAATGCCCCTTATGTCAACCGAGAAATTGAGAAGATGATAGCTCCATGTAATACGCCACATTTTAXXXXXXXXXXAAATTACTAGTGTTAATAATTAGACTTAAATTCTGAAATTTTAAAAGTACAGGGACTAAATGACATTTTGAAATAAAAAA
>CRI-SNP118294
AATTAAAACCTGCGGACGTGTATTTCGTGCAAAAGCCGTGACTCTTTAAAAGTTTAGGTCAAATTTTAGTTTTGTTCCTTXXXXXXXXXXTAGTTTGGCATAATCTATTAAAATGTTAGCATGGTTTTTTTTCTTAAAAAGATCATGCCAACTCATCATGTTGAGACACG
AATTAAAACCTGCGGACGCGTATTTCGTGCAAAAGCCGTGACTCTTTAAAAGTTTAGGTCAAATTTTAGTTTTGTTCCTTXXXXXXXXXXTAGTTTGGCATAATCTATTAAAATGTTAGCATGGTTTTTTTTCTTAAAAAGATCATGCCAACTCATCATGTTGAGACACG
>CRI-SNP136510
TTTTTATACTACATTAATTTTAAAAAAAGAAACCAAAAAGAACACATATTATAAAATCTTAGAAAAATTTAAAATTTAATXXXXXXXXXXTTGTAAGCTCATAATTATTAGTAGTGATTTTTCTTTTTGCAATTATTTTACGGATACTTTCCAAAAAGATAAACGATTGA
TTTTTATACTACATTAATTTAAAAAAAAAGAAACCAAAAAGAACACATATTATAAAATCTTAGAAAAATTTAAAATTTAAXXXXXXXXXXTTGTAAGCTCATAATTATTAGTAGTGATTTTTCTTTTTGCAATTATTTTACGGATACTTTCCAAAAAGATAAACGATTGA
>CRI-SNP52482
TGTTTATAATTTGAATTTTTTGAGTTTGATGCACATTTTTAACAATAATTTAACAAATACTCATTTTATAGGCAACGATGXXXXXXXXXXCTTTTTTTTAAATGATGATTTAATGTGCCACGTCAGCTTACCATTATACCGTTGACGACAATTAACGGCTCAGTGACTAA
TGTTTATAATTTGAATTTTTTGAGTTTGATGCACATTTTTAACAATAATTTAACAAATACTCATTTTATAAGCAACGATGXXXXXXXXXXCTTTTTTTTAAATGATGATTTAATGTGCCACGTCAGCTTACCATTATACCGTTGACGACAATTAACGGCTCAGTGACTAA
>CRI-SNP79004
ATTTTTATAATTTAGGATTTATTTAAAAAGCTGCAATATGTGCTTTTTTAATTAATTTTATTTTTCAAATTTACATGCTAXXXXXXXXXXATTTTAACATTTATTGGATAATTTTTTTTTAGTGAAGTGAATAATTATAATATGAATTTCTTAATTAGGGTAGTTTAAAC
ATTTTTATAATTTAGGATTTATTTAAAAAGCTGCAATATGTGCTTTTTTAATTAATTTTATTTTTCAAATTTACATGCTAXXXXXXXXXXAATTTTAACATTTATTGGATAAATTTTTTTAGTGAAGTGAATAATTATAATATGAATTTCTTAATTAGGGTAGTTTAAAC
>CRI-SNP156343
GATACTAATCCTGTTTAAGTAATTTTTAATTAGTTAATAATTGCTTTGAAATTTTGAAAAAGATTTGGGGGCAAAACAATXXXXXXXXXXTATAATTTTGAGTATATTCCAAGTTCAATTTACAAACAAAATCATATATATAATTTACTTTTGTTTTACTTCTTTGAAAT
GATACTAATTGTGTTTAAGTAATTTTTAATTAGTTAATAATTGCTTTGAAATTTTGAAAAAGATTTGGGGGCAAAACAATXXXXXXXXXXTATAATTTTGAGTATATTCCAAGTTCAATTTACAAACAAAATCATATATATAATTTACTTTTGTTTTACTTCTTTGAAAT
>CRI-SNP77978
TGAAGTTTGAACATTACTTTTGATCAAATGGCATGACAATAACTCGAGATGTTGAAGAGAAGAGACAGTGTATTGAGAAAXXXXXXXXXXATTTTATTGATTTGACTAAATATGAAAATAAGACAAGACCATTTTTTGCCCGAGTCCGATTCCGATCTAATTTAAAATTA
TGAAGTTTGAACATTACTTTTGATCAAATGGCATGACAATAACTCGAGATGTTGAAGAGAAGAGACAGTGTATTGAGAAAXXXXXXXXXXATTTTATTGATTTGACTAAATATGAAAATAAGACGAGACTATTTTTTGCCCGAGTCCGGCTCCGATCTAATTTAAAATTA
>CRI-SNP96102
AAATTCTAATAATGACTTTCTGTGGTTAAAAAGAAATTGGTATGTTTAGAATATGTATCGAGTTTGATTTTCAGTATTCAXXXXXXXXXXATTGAAATATATCTAGATCCAGACTAAAATAAATTTGGACTACACTTGTTCATGAGTCAAGTTATCTGTCCAAACTTTAA
AAATTCTAATAATGACTTTCTGTGGTTAAAAAGAAATTGGTATGTTTAGAATATGTATCGAGTTTGATTTTCAGTATTCAXXXXXXXXXXAATTTAAATATATCTAGATCCAGACTAAAATAAATTTGGACTACACTTGTTCATGAGTCAAGTTATCTGTCCAAACTTGA
>CRI-SNP192860
TTATTTCTTCACACATTATTTCCTAGTACGTAGTACACATGCTAGAAGAATGTAAAATAAAATTAAGTGGATGAAAGTAAXXXXXXXXXXACAATGATGATATATACATAATAGAGAAAGAACCATGATAATACTTAACTATATATATATATAATGGTGAGAGAACTATA
TTATTTCTTCACACATTATTTCCTAGTACGTAGTACACATGCTAGAAGAATGTAAAATAAAATTAAGTGGATGAAAGTAAXXXXXXXXXXAATGATGATATATACATAATAGAGAAAGAACCATGATAATACTTAACTATATATATATATATAATGGTGAGAGAACTATA
>CRI-SNP100779
ATGTAACACCCCTAACCAATATCCGTCGTTAGATTAGGGTTATGAAGCATCACCAAACAAAACACAGTTCAAATAAGACAXXXXXXXXXXAGCATATATATATATCGAGACACCTATTTGATTATATCCATTTCATAGCAAATCAATGATCATACCATTTTATAAAACTA
ATGTAACACCCCTAACCCATATCCGTCTTTAGATTAGGGTTATGAGGCATCACCAAACAAAACACAGTTCAAATAAGACAXXXXXXXXXXCATATATATATATATCGAGACACCTATTTGATTATATCCATTTCATAGCAAATCAATGATCATACCATTTTATAAAACTA
>CRI-SNP28908
TTGTTTATATAACAACTTACATATTGATATAAAATTAAGGTATGATTGTGATGTTACTATAAGTGATATATGCATGTATGXXXXXXXXXXGAGAAATATGGCTTAGAAAATGACCTATTTTCATCCATAAGGGTAAGGCACGGGCATGTGTCTCAGCCGTGTGTGACACA
TTGTTTATATAACAACTTACATATTGATATAAAATTAAGGTATGATTGTGATGTTACTATAAGTGATATATGCATGTATGXXXXXXXXXXGAGAAATGTGGCTTAGAAAATGACCTATTTTCATCCATAAGGGTAAGGCACGGGCATGTGTCTCAGCCGTGTGTGACACA
>CRI-SNP100551
ATAACATAAGTTGGTTTGATTTATTATTATATTTCTTAAATTTTAAAATTACATATGAATTTTGATTTAATATGTAATTTXXXXXXXXXXCCATTGATCAACCTTCTTCAAGAGTAAATGAATCCACGTAGTTAAAACAGAATTCGAGGATGACAAGAAAAGGTCTTGAA
ATAACATAAGTTGGTTTGATTTATTATTATATTTCTTTGAATAAATTTTAAAATTACATATGAATTTTGATTTAATATGTXXXXXXXXXXCCATTGATCAACCTTCTTCAAGAGTAAATGAATCCACGTAGTTAAAACAGAATTCGAGGATGACAAGAAAAGGTCTTGAA
>CRI-SNP67538
ATTTTTTGAGTTTATCATGTGTTAATTTGTTTGTGTGAAATTTTCGTGTTTTAATTTTTGTTTTTTTTGAGTGACCGATTXXXXXXXXXXTATCAAATTAAACTCCATATTTCTCCATCTTTCTTAACCGAAACTAAACTAAAGAAAACAAAGAAACAAAGCTAGGTATT
ATTTTTTGAGTTTATCATGTGTTAATTTGTTTGTGTGAAATTTTCGTGTTTTAATTTTTGTTTTTTTTTGAGTGACTGATXXXXXXXXXXTATCAAATTAAACTCCATATTTCTCCATCTTTCTTAACCGAAACTAAACTAAAGAAAACAAAGAAACAAAGCTAGGTATT
>CRI-SNP140898
TTGATTCTTTCTTTATGTTTGAACTTATACACTGAGGAATAATGGAATATAGTTAAATTATTATTTTTATTTTAAAAAATXXXXXXXXXXTATAAATCGAGTCTTTTTTAGGGGTGTAGACCTTTTAATTTTTTTAAAAAATTTAAGTTAATAAAAGTAAAATTGCACTT
TTGATTCTTTCTTTATGTTTGAACTTATACACTGAGGAATAATGGAATATAGTTAAATTATTATTTTTATTTTAAAAAATXXXXXXXXXXTATAAATCGAGTCTTTCTTAGGGGTGTAGACCTTTTAATTTTTTTAAAAAATTTAAGTTAATAAAAGTAAAATTGCACTT
