# Supplementary material for: High Resolution Consensus Mapping of Quantitative Trait Loci for Fiber Strength, Length and Micronaire on Chromosome 25 of the Upland Cotton (Gossypium hirsutum L.)
Source: PLoS One. 2015 Aug 11;10(8):e0135430. doi: 10.1371/journal.pone.0135430 (PMC4532425; doi:10.1371/journal.pone.0135430)
Supplement: S3 Table — (XLSX) [file pone.0135430.s003.xlsx]

## Sheet: Sheet1
Trait	FL	FM	FS
FL
FM	-0.382**
FS	0.740**	-0.381**
** Significant at P = 0.05
