# Supplementary material for: High Resolution Consensus Mapping of Quantitative Trait Loci for Fiber Strength, Length and Micronaire on Chromosome 25 of the Upland Cotton (Gossypium hirsutum L.)
Source: PLoS One. 2015 Aug 11;10(8):e0135430. doi: 10.1371/journal.pone.0135430 (PMC4532425; doi:10.1371/journal.pone.0135430)
Supplement: S4 Table — (XLSX) [file pone.0135430.s004.xlsx]

## Sheet: 陆地棉D06带有位置
Markers Name	Markers Type		Gossypium Hirsutum			Gossypium Ramondii
		Genetic Distance	Markers Position	The Initial of thePhysical Distance	The Termination of the Physical Distance	Markers Position	The Initial of thePhysical Distance	The Termination of the Physical Distance
SWU19999	SSR	0	Chr25	-	-	D6	-	-
SHH90056	SSR	1.907	Chr25	-	-	D6	57600446	57600667
SWU19721	SSR	6.979	Chr25	58057861	58058036	D6	56419646	56419805
CRI-SNP134168	SNP	9.515	Chr25	54282482	54285561	D6	52407737	52407814
SHIN-1131b	SSR	9.646	Chr25	11470468	11470686	D6	11151018	11150839
CRI-SNP136807	SNP	10.64	Chr25	-	-	D6	-	-
SWU19979	SSR	11.112	Chr25	-	-	D6	-	-
CRI-SNP97844	SNP	11.331	Chr25	49774204	49774125	D6	48200980	48200901
CRI-SNP93549	SNP	12.054	Chr25	54109291	54109370	D6	52190104	52190183
CRI-SNP145970	SNP	13.677	Chr25	49996059	49996138	D6	48408525	48408603
CRI-SNP56440	SNP	14.321	Chr25	49834177	49834256	D6	48254152	48254231
CRI-SNP197128	SNP	15.22	Chr25	49943521	49943581	D6	48359152	48359231
CRI-SNP176340	SNP	15.52	Chr25	50064764	50064843	D6	48483587	48489666
CRI-SNP58418	SNP	15.993	Chr25	48734890	48734811	D6	47172927	47172909
CRI-SNP70755	SNP	16.935	Chr25	49715074	49715153	D6	48139296	48139375
CRI-SNP176298	SNP	17.62	Chr25	50078808	50078729	D6	48503600	48503521
CRI-SNP79666	SNP	18.051	Chr25	50119690	50119611	D6	48534624	48534545
CRI-SNP73050	SNP	19.128	Chr25	50106310	20106389	D6	48521530	48521609
CRI-SNP121304	SNP	19.475	Chr25	50283861	50283782	D6	48701311	48701231
CRI-SNP182632	SNP	20.412	Chr25	48023569	48023490	D6	46498517	46498438
CRI-SNP176765	SNP	20.88	Chr25	49808296	49808217	D6	48228375	48228296
SWU19607	SSR	25.255	Chr25	50410064	50410198	D6	48736950	48737100
CRI-SNP11216	SNP	26.68	Chr25	11150453	11150414	D6	-	-
GH478	SSR	26.829	Chr25	17231998	17232094	D6	16770845	16770781
CRI-SNP42068	SNP	27.436	Chr25	12549273	12549310	D6	12169231	12169268
CRI-SNP139073	SNP	28.367	Chr25	17643108	17943187	D6	17634488	17634507
SWU19711	SSR	28.581	Chr25	57755692	57755807	D6	55978845	55978941
CRI-SNP20214	SNP	30.028	Chr25	16722586	16722665	D6	15878987	15879066
SWU19179	SSR	30.904	Chr25	9053041	9053205	D6	8981850	2982028
CRI-SNP20989	SNP	31.308	Chr25	13529305	13529344	D6	13135711	13135750
CRI-SNP145524	SNP	32.292	Chr25	17273715	17273636	D6	16820143	16820064
HAU1355	SSR	32.297	Chr25	6119042	6119292	D6	6085260	6085551
CRI-SNP18074	SNP	32.66	Chr25	18133040	18132961	D6	17849342	17849264
CRI-SNP61041	SNP	33.066	Chr25	16278651	16278572	D6	15880057	15879974
CRI-SNP84340	SNP	33.863	Chr25	17002815	17002894	D6	16519658	16519737
CRI-SNP196438	SNP	34.233	Chr25	18212891	18212970	D6	17930567	15930650
NAU5463	SSR	34.864	Chr25	8679777	8679962	D6	8619471	8619646
SWU19320	SSR	35.782	Chr25	-	-	D6	17607720	17607872
CRI-SNP33295	SNP	36.377	Chr25	18455225	18455304	D6	18197894	18197974
SWU19568	SSR	36.637	Chr25	-	-	D6	43805284	43805474
CRI-SNP24177	SNP	37.064	Chr25	9818113	9818192	D6	9661246	9661325
CRI-SNP54997	SNP	38.5	Chr25	13652487	13652469	D6	13248682	13248719
NAU3298a	SSR	40.488	Chr25	3304140	3304348	D6	3557089	3557437
SWU19247	SSR	40.644	Chr25	13332991	13333130	D6	12944659	12944814
HAU892	SSR	41.585	Chr25	18038175	18037243	D6	17747776	17746850
SWU19244	SSR	42.266	Chr25	13161305	13161461	D6	12753443	12753578
CRI-SNP87424	SNP	42.712	Chr25	55721502	55721581	D6	53780011	53780090
CRI-SNP137142	SNP	42.779	Chr25	45561484	45561563	D6	44233503	44233582
DPL0874b	SSR	42.869	Chr25	14342157	14341529	D6	13927432	13926807
DPL0284	SSR	43.526	Chr25	11684192	11683508	D6	11362652	11362793
CRI-SNP80661	SNP	43.779	Chr25	44384680	44384758	D6	43170846	43170924
DPL0067	SSR	44.004	Chr25	18463476	18463607	D6	-	-
CRI-SNP138104	SNP	44.089	Chr25	44367330	44367404	D6	43150927	43151001
ICRI010393	SSR	44.61	Chr25	-	-	D6	17468825	17468995
CRI-SNP164836	SNP	44.745	Chr25	41467947	41468026	D6	40737512	40737591
ICRI0103911	SSR	44.986	Chr25	17876516	17876684	D6	-	-
NBRI1529	SSR	45.17	Chr25	-	-	D6	13926578	13926652
CRI-SNP46463	SNP	45.42	Chr25	11560449	11560525	D6	42441969	42442046
CRI-SNP54164	SNP	45.943	Chr25	11426170	11426095	D6	44234544	44234625
CRI-SNP172357	SNP	46.384	Chr25	44364570	44364494	D6	15427641	15427570
CRI-SNP168037	SNP	46.665	Chr25	-	-	D6	-	-
SHH82087b	SSR	46.803	Chr25	-	-	D6	-	-
NAU2156a	SSR	47.016	Chr25	14956622	14956732	D6	14665828	14665919
SWU19242	SSR	47.118	Chr25	13039450	13039643	D6	12653741	12653919
CRI-SNP153402	SNP	47.157	Chr25	46329539	46329460	D6	44897438	44897359
SWU19198	SSR	47.29	Chr25	10424042	10424152	D6	10279239	10279330
CRI-SNP198737	SNP	47.594	Chr25	48206802	48206884	D6	54353961	54354032
SWU19199	SSR	47.662	Chr25	-	-	D6	10331076	10331254
CRI-SNP95626	SNP	48.015	Chr25	25193659	25193580	D6	47945317	47945238
CRI-SNP120491	SNP	48.32	Chr25	45476970	45477041	D6	44136010	44136081
NAU2119	SSR	48.32	Chr25	18037989	18038229	D6	17747596	17747830
NAU1054a	SSR	48.687	Chr25	18038003	18038228	D6	17747610	17747829
CRI-SNP153258	SNP	49.066	Chr25	21448225	21448304	D6	31317984	31318063
DC40429	SSR	49.069	Chr25	16908203	16908363	D6	16417985	16418148
DPL0874a	SSR	49.648	Chr25	14342157	14341529	D6	13927432	13926807
JESPR215	SSR	50.011	Chr25	14228356	14228486	D6	13798915	13799002
BNL1064	SSR	50.166	Chr25	27800696	27800926	D6	26578917	26579124
CM067	SSR	50.278	Chr25	14228363	14228493	D6	13798922	13799004
BNL2572	SSR	50.447	Chr25	-	-	D6	-	-
CRI-SNP51708	SNP	50.528	Chr25	-	-	D6	40243911	40243864
SWU19259	SSR	50.618	Chr25	-	-	D6	13607732	13607906
NAU1054b	SSR	51.145	Chr25	18038003	18038228	D6	17747610	17747829
BNL1440	SSR	51.254	Chr25	18040113	18040350	D6	17749649	17749866
COT012	SSR	51.657	Chr25	14076794	14076912	D6	6169163	6169322
SWU19235	SSR	52.199	Chr25	12570361	12570519	D6	12190247	12190422
JESPR227	SSR	52.669	Chr25	14228579	14228351	D6	13798933	13799002
DOW36	SSR	53.127	Chr25	-	-	D6	-	-
SHIN-1131a	SSR	53.946	Chr25	11470468	11470686	D6	11151018	11150839
BNL3806b	SSR	54.338	Chr25	10349610	10349814	D6	10182226	10182402
BNL3806a	SSR	54.477	Chr25	10349610	10349814	D6	10182226	10182402
TMK19	SSR	54.523	Chr25	10349716	10349916	D6	-	-
CRI-SNP33310	SNP	54.821	Chr25	5368956	5369035	D6	5404867	5404947
CRI-SNP43428	SNP	55.105	Chr25	15465712	15465751	D6	15145142	15145181
GH537	SSR	56.001	Chr25	8197205	8197377	D6	8225707	8225864
PGML00463a	SSR	56.689	Chr25	8218163	8218416	D6	8270112	8270341
CRI-SNP72752	SNP	56.921	scaffold4164_Chr25	35922	36001	D6	57485652	57485716
CRI-SNP37596	SNP	57.058	Chr25	5641323	5641402	D6	5658508	5658587
NBRI1246	SSR	58.078	Chr25	-	-	D6	-	-
SWU19175	SSR	58.295	Chr25	-	-	D6	8623154	8623331
PGML00463b	SSR	58.554	Chr25	8197205	8197377	D6	8270112	8270341
CRI-SNP161481	SNP	58.744	scaffold4164_Chr25	32562	32483	D6	7674695	7674727
DPL0387	SSR	59.394	Chr25	11209537	11209788	D6	10923358	10923691
DPL0166	SSR	60.445	Chr25	7514687	7515423	D6	7617810	7617932
HAU916	SSR	60.852	Chr25	55522733	55523314	D6	53587918	53588509
CRI-SNP183337	SNP	61.332	Chr25	5351663	5351742	D6	5389369	5389448
NAU927a	SSR	61.842	Chr25	57045453	57045675	D6	54978580	54978771
CGR5201	SSR	62.082	Chr25	10589567	10589714	D6	10416591	10416719
CRI-SNP4597	SNP	62.651	Chr25	11195506	11195467	D6	10909659	10909620
SHH82087a	SSR	63.798	Chr25	-	-	D6	-	-
CGR5643	SSR	63.994	Chr25	6186183	6186309	D6	6144625	6144751
SWU19139	SSR	64.749	Chr25	6211777	6211974	D6	6167559	6167747
DPL0441	SSR	65.919	Chr25	6211777	6212025	D6	6167558	6167774
NAU927b	SSR	66.149	Chr25	57045453	57045675	D6	54978580	54978771
SWU19140	SSR	66.283	Chr25	6260466	6260605	D6	6211409	6211534
DPL0918	SSR	66.965	Chr25	6036694	6036928	D6	6009772	6009991
SWU19120	SSR	68.065	Chr25	-	-	D6	5551265	5551443
DPL0375	SSR	68.337	Chr25	6119034	6119268	D6	6085252	6085522
CRI-SNP4531	SNP	69.073	Chr25	14088296	14088257	D6	13671179	13671140
CRI-SNP105155	SNP	69.611	Chr25	6399914	6399835	D6	6291898	6291827
CRI-SNP108912	SNP	69.833	Chr25	6207078	6207157	D6	6162828	6162907
CGR5115	SSR	71.857	Chr25	5216398	5216537	D6	5225280	5225941
HAU1811	SSR	72.866	Chr25	7417108	7417393	D6	7481744	7481435
COT002	SSR	73.284	Chr25	6213391	6213580	D6	6169164	6169343
CRI-SNP68252	SNP	74.109	Chr25	6163950	6164029	D6	6111587	6111666
CRI-SNP31991	SNP	74.529	Chr25	13357645	13357684	D6	12966692	12966731
SWU19105	SSR	75.442	Chr25	5059630	5059801	D6	5073292	5073438
CGR6932	SSR	76.45	Chr25	4720786	4720972	D6	4679709	4679854
CGR5525b	SSR	77.065	Chr25	4720834	4720972	D6	4679757	4679854
CGR5525a	SSR	77.739	Chr25	4720834	4720972	D6	4679757	4679854
ICRI010358b	SSR	77.871	Chr25	4720565	4720759	D6	4679482	4679663
DPL0702	SSR	78.949	Chr25	4720610	4720804	D6	4679527	4679704
NAU3298c	SSR	80.425	Chr25	3304140	3304348	D6	3557089	3557437
NAU3243	SSR	80.604	Chr25	4328050	4328279	D6	4284394	4284610
TMB2377	SSR	81.276	Chr25	3884198	3884614	D6	17679745	17679929
NAU2611	SSR	82.638	Chr25	4328316	4327559	D6	4284274	4284513
ICRI010358a	SSR	83.623	Chr25	4720565	4720759	D6	-	-
CRI-SNP100679	SNP	84.185	Chr25	59042302	59042231	D6	5322084	5322163
NAU3298b	SSR	85.378	Chr25	3304140	3304348	D6	3557089	3557437
SWU19062	SSR	87.232	Chr25	2821902	2822100	D6	3104208	3104386
SWU19071	SSR	89.439	Chr25	-	-	D6	3320739	3320938
SWU19068	SSR	89.759	Chr25	3038567	3038743	D6	3290768	3290932
GH449	SSR	91.305	Chr25	2821920	2822036	D6	3104226	3104316
BNL1035	SSR	92.413	Chr25	6213339	6213465	D6	6169112	6169228
BNL1061b	SSR	93.604	Chr25	2821908	2822071	D6	3104214	3104357
BNL1047b	SSR	94.408	Chr25	2821908	2822071	D6	3104214	3104357
BNL1047a	SSR	95.682	Chr25	2821908	2822071	D6	3104214	3104357
BNL1061a	SSR	96.876	Chr25	2821908	2822071	D6	3104214	3104357
NAU6269	SSR	97.388	Chr25	-	-	D6	-	-
CGR6584	SSR	98.112	Chr25	6525437	6525503	D6	4718323	4718215
SWU19060	SSR	98.225	Chr25	-	-	D6	3093197	3093371
GH084	SSR	99.094	Chr25	3500214	3500356	D6	3759437	3759562
SWU19048	SSR	100.239	Chr25	-	-	D6	2836362	2836522
SWU19044	SSR	101.879	Chr25	-	-	D6	2649858	2649983
SWU19042	SSR	102.544	Chr25	-	-	D6	2606135	2606312
NAU2641	SSR	104.375	Chr25	2343762	2343971	D6	2477098	5477312
CIR280	SSR	104.859	Chr25	5042597	5042026	D6	5058359	5058567
SWU19041	SSR	106.211	Chr25	-	-	D6	2602919	2603035
PGML2557	SSR	108.96	Chr25	-	-	D6	2659295	2659662
CRI-SNP119540	SNP	111.232	scaffold4091_Chr25	169052	169131	D6	-	-
CRI-SNP77348	SNP	112.449	Chr25	2323764	2323843	D6	2463542	2463621
CRI-SNP71252	SNP	113.846	scaffold4092_Chr25	30835	30914	D6	2774864	2774783
CRI-SNP128681	SNP	114.562	scaffold4092_Chr25	133924	133845	D6	-	-
CRI-SNP156109	SNP	115.318	scaffold4092_Chr25	123761	123840	D6	2702894	2702815
CRI-SNP59057	SNP	116.181	scaffold4092_Chr25	103289	103368	D6	2718186	2718107
CRI-SNP87088	SNP	116.719	scaffold4092_Chr25	46097	46018	D6	2759882	2759961
CRI-SNP189693	SNP	118.144	scaffold4092_Chr25	104637	104716	D6	2717326	2717427
CRI-SNP105110	SNP	118.83	scaffold4092_Chr25	129586	129665	D6	2697079	2697000
CRI-SNP94326	SNP	120.309	Chr25	2279541	2279462	D6	2417761	2417682
CRI-SNP183958	SNP	120.982	Chr25	2268456	2268377	D6	2145733	2145657
CRI-SNP65064	SNP	122.776	Chr25	2154699	2154620	D6	2290833	2290754
CRI-SNP136378	SNP	123.949	Chr25	2159271	2159192	D6	2299021	2298942
CRI-SNP112817	SNP	124.744	Chr25	2200254	2200335	D6	2341121	2341202
CRI-SNP111987	SNP	129.633	scaffold4090_Chr25	31739	31660	D6	2005268	2005348
CRI-SNP172196	SNP	130.627	Chr25	-	-	D6	-	-
CRI-SNP149582	SNP	131.894	scaffold4090_Chr25	28936	28856	D6	2007983	2008062
CRI-SNP134953	SNP	134.034	Chr25	1877449	1877370	D6	1922468	1922403
CRI-SNP106033	SNP	135.275	Chr25	1872754	1872675	D6	1917798	1917718
CRI-SNP109967	SNP	135.983	Chr25	1878233	1878312	D6	1923174	1923253
CRI-SNP79458	SNP	136.987	Chr25	1818653	1818732	D6	1861612	1861691
CRI-SNP111282	SNP	137.913	Chr25	1770973	1770894	D6	1812613	1812536
CRI-SNP89461	SNP	139.71	Chr25	1697396	1697317	D6	1737043	1736964
CRI-SNP140680	SNP	140.618	Chr25	1631466	1631387	D6	1666190	1666111
CRI-SNP137526	SNP	140.862	Chr25	1607694	1607616	D6	1642818	1642739
CRI-SNP156437	SNP	141.408	Chr25	1679895	1679816	D6	1709520	1709441
CRI-SNP176101	SNP	142.015	Chr25	1731316	1731297	D6	1773670	1773591
CRI-SNP129463	SNP	142.515	Chr25	-	-	D6	-	-
CRI-SNP25345	SNP	143.071	Chr25	1556057	1556136	D6	1596299	1596357
CRI-SNP159176	SNP	143.816	Chr25	1513576	1513497	D6	1558514	1558455
CRI-SNP125731	SNP	144.502	Chr25	1638575	1638496	D6	1673256	1679177
CRI-SNP71932	SNP	144.814	Chr25	1452135	1452214	D6	1504808	1504882
CRI-SNP154912	SNP	145.301	Chr25	1549097	1549017	D6	1593816	1593737
CRI-SNP94929	SNP	145.801	Chr25	1488799	1488878	D6	1543535	1543614
CRI-SNP118294	SNP	146.514	Chr25	-	-	D6	1845287	1845337
CRI-SNP136510	SNP	146.864	Chr25	1424203	1424123	D6	1479176	1479100
CRI-SNP52482	SNP	147.653	Chr25	1389211	1289290	D6	1449665	1449744
CRI-SNP79004	SNP	148.606	Chr25	1431804	1431725	D6	1484421	1484342
HAU2022	SSR	149.818	Chr25	1494644	1494910	D6	1549492	1549631
SWU19010	SSR	152.161	Chr25	1432678	1432762	D6	1485304	1485397
CRI-SNP156343	SNP	154.09	Chr25	1191010	1190961	D6	1269207	1269128
CRI-SNP77978	SNP	155.694	Chr25	1152898	1152819	D6	1237651	1237572
CRI-SNP96102	SNP	156.421	scaffold4088_Chr25	53049	53128	D6	1200723	1200802
CRI-SNP192860	SNP	157.457	Chr25	1082896	1082817	D6	1103171	1103092
CRI-SNP100779	SNP	157.843	Chr25	1079855	1073934	D6	1094132	1037211
CRI-SNP28908	SNP	159.114	Chr25	1046752	1046831	D6	1075490	1075569
CRI-SNP100551	SNP	160.018	Chr25	960138	960222	D6	1019267	1019358
CRI-SNP67538	SNP	161.506	Chr25	1076859	1076780	D6	1097150	1094069
SWU191017	SSR	164.292	Chr25	1755222	1755406	D6	1797134	1797300
CRI-SNP140898	SNP	166.309	Chr25	847881	847960	D6	940957	941036
SWU19008	SSR	175.728	Chr25	1381090	1381282	D6	1441463	1441661
BNL0584	SSR	178.8	Chr25	933754	933937	D6	998188	998337
