# Supplementary material for: High Resolution Consensus Mapping of Quantitative Trait Loci for Fiber Strength, Length and Micronaire on Chromosome 25 of the Upland Cotton (Gossypium hirsutum L.)
Source: PLoS One. 2015 Aug 11;10(8):e0135430. doi: 10.1371/journal.pone.0135430 (PMC4532425; doi:10.1371/journal.pone.0135430)
Supplement: S5 Table — (XLSX) [file pone.0135430.s005.xlsx]

## Sheet: Sheet1
Trait	QTL	Marker interval	Environment	Position	LR	Additive	R2
FL	qFL-chr25-6	ICRI00391-CRI-SNP54164	09QZ	45.01	4.46638	0.4665	0.097988
	qFL-chr25-7	SWU19198	09QZ	47.31	5.18004	0.5294	0.116905
	qFL-chr25-8	CRI-SNP43428-GH537	09XJ	55.11	3.7679	0.624	0.081352
	qFL-chr25-9	NBRI1246-PGML00463b	10AY	58.11	3.15184	0.4923	0.067366
	qFL-chr25-10	DPL0166-CRI-SNP161481	08AY	60.91	3.1128	0.5344	0.069031
	qFL-chr25-11	CRI-SNP105155-CRI-SNP108912	07AY	69.61	2.91757	0.4133	0.061923
	qFM-chr25-12	CRI-SNP71252	13AY	113.91	3.85033	-0.5085	0.085573
FM	qFM-chr25-6	CRI-SNP33295-CRI-SNP24177	08AY	36.61	3.75705	-0.1489	0.078277
	qFM-chr25-7	HAU892-CRI-SNP87424	08AY	42.31	4.14967	-0.1507	0.096134
	qFM-chr25-8	ICRI010393-CRI-SNP164836	08AY	44.61	4.65944	-0.1617	0.110605
	qFM-chr25-9	NAU1054a-JESPR215	08AY	49.11	3.11931	-0.1299	0.064695
	qFM-chr25-10	NAU1054b-SWU19235	08AY	51.31	4.08243	-0.1461	0.08293
	qFM-chr25-11	CRI-SNP105155-CRI-SNP108912	09XJ	69.61	3.08243	-0.1322	0.065426
	qFM-chr25-12	CGR6932	09XJ	76.51	3.47289	-0.1677	0.06651
FS	qFS-chr25-8	SWU19247-SWU19244	13AY	41.61	4.32104	0.8681	0.088087
	qFS-chr25-9	ICRI010391-NBRI1529	09AY	45.01	3.47505	0.7105	0.066117
	qFS-chr25-10	CRI-SNP43428-GH537	07AY	55.11	2.76356	0.7226	0.063247
	qFS-chr25-11	NBRI1246-SWU19175	09XJ	58.11	2.86334	0.6505	0.054035
	qFS-chr25-12	DPL0387-CRI-SNP183337	10GY	60.41	2.718	0.574	0.054949
	qFS-chr25-13	CGR5643	09AY	64.01	4.19306	0.8303	0.093676
